# Supplementary material for: 1-(4-Bromo­phen­yl)-2-{5-[(3,5-dimethyl-1H-pyrazol-1-yl)meth­yl]-4-phenyl-4H-1,2,4-triazol-3-ylsulfan­yl}ethanone
Source: Acta Crystallogr Sect E Struct Rep Online. 2009 Jan 10;65(Pt 2):o273. doi: 10.1107/S1600536809000403 (PMC2968199; doi:10.1107/S1600536809000403)
Supplement: Supplementary file 1 [file e-65-0o273-sup1.cif]

##############################################################################
###                                                                        ###
###        Electronic paper (Acta Crystallographica Section E)             ###
###                                                                        ###
##############################################################################
#                                                                            #
# This CIF contains the data in a paper accepted for publication in Acta     #
# Crystallographica Section E. It conforms to the requirements of Notes      #
# for Authors for Section E, and has been peer reviewed under the auspices   #
# of the IUCr Commission on Journals.                                        #
#                                                                            #
# Full details of the Crystallographic Information File format               #
# are given in the paper "The Crystallographic Information File (CIF):       #
# a New Standard Archive File for Crystallography" by S. R. Hall, F. H.      #
# Allen and I. D. Brown [Acta Cryst. (1991), A47, 655-685].                  #
#                                                                            #
# The current version of the core CIF dictionary is obtainable from          #
# ftp://ftp.iucr.org/pub/cif_core.dic. The current version number is 2.4.    #
#                                                                            #
# Software is freely available for graphical display of the structure(s) in  #
# this CIF.  For information consult the CIF home page http://www.iucr.org/  #
# cif/home.html                                                              #
#                                                                            #
# This file may be used for bona fide research purposes within the           #
# scientific community so long as proper attribution is given to the journal # 
# article from which it was obtained.                                        #
#                                                                            #
##############################################################################
                                             
data_global
_audit_creation_method     'SHELXL-97'
_journal_date_recd_electronic     2008-12-07
_journal_date_accepted     2009-01-06
_journal_name_full     'Acta Crystallographica, Section E'
_journal_year     2009
_journal_volume     65
_journal_issue      2
_journal_page_first     o273
_journal_page_last     o273
_journal_paper_category     QO
_journal_coeditor_code     BQ2115
_publ_contact_author_name     ' Shan-Mei Xiao'
_publ_contact_author_address
;
College of Materials Science and Chemical Engineering, Jinhua College of
Profession and Technology, Jinhua, Zhejiang 321017, China
;
_publ_contact_author_email     'xiaoshanmei@gmail.com '
_publ_contact_author_fax     ?
_publ_contact_author_phone     ?
_publ_section_title
;\
1-(4-Bromophenyl)-2-{5-[(3,5-dimethyl-1<i>H</i>-pyrazol-1-yl)methyl]-4-phenyl-\
4<i>H</i>-1,2,4-triazol-3-ylsulfanyl}ethanone
;
loop_
    _publ_author_name
    _publ_author_footnote
    _publ_author_address
    'Shan-Mei Xiao ' .
;
College of Materials Science and Chemical Engineering
Jinhua College of Profession and Technology, Jinhua, Zhejiang 321017
People's Republic of China
;
data_I
_audit_creation_method     SHELXL-97
_chemical_name_systematic
;
1-(4-Bromophenyl)-2-{5-[(3,5-dimethyl-1<i>H</i>-pyrazol-1-yl)methyl]-4-phenyl-
4<i>H</i>-1,2,4-triazol-3-ylsulfanyl}ethanone
;
_chemical_name_common     ?
_chemical_formula_moiety     'C22 H20 Br N5 O S'
_chemical_formula_sum     'C22 H20 Br N5 O S'
_chemical_formula_iupac     'C22 H20 Br N5 O S'
_chemical_formula_weight     482.40
_chemical_melting_point     ?
_symmetry_cell_setting     Triclinic
_symmetry_space_group_name_H-M     'P -1'
_symmetry_space_group_name_Hall     '-P 1'
loop_
    _symmetry_equiv_pos_as_xyz
    'x, y, z'
    '-x, -y, -z'
_cell_length_a     8.705(2)
_cell_length_b     9.173(2)
_cell_length_c     14.564(4)
_cell_angle_alpha     94.561(4)
_cell_angle_beta     97.659(4)
_cell_angle_gamma     103.086(4)
_cell_volume     1115.3(5)
_cell_formula_units_Z     2
_cell_measurement_reflns_used     1669
_cell_measurement_theta_min     2.56
_cell_measurement_theta_max     22.98
_cell_measurement_temperature     294(2)
_exptl_crystal_description     rhombic
_exptl_crystal_colour     colorless
_exptl_crystal_size_max     0.28
_exptl_crystal_size_mid     0.24
_exptl_crystal_size_min     0.20
_exptl_crystal_density_diffrn     1.436
_exptl_crystal_density_meas     ?
_exptl_crystal_density_method     'not measured'
_exptl_crystal_F_000     492
_exptl_absorpt_coefficient_mu     1.960
_exptl_absorpt_correction_type     multi-scan
_exptl_absorpt_process_details     '(SADABS; Sheldrick, 1996)'
_exptl_absorpt_correction_T_min     0.5916
_exptl_absorpt_correction_T_max     0.6744
_exptl_special_details
;
;
_diffrn_ambient_temperature     294(2)
_diffrn_radiation_type     MoK\a
_diffrn_radiation_wavelength     0.71073
_diffrn_radiation_source     'fine-focus sealed tube'
_diffrn_radiation_monochromator     graphite
_diffrn_measurement_device_type     'Bruker SMART CCD area-detector'
_diffrn_measurement_method     '\f and \w'
_diffrn_detector_area_resol_mean     ?
_diffrn_reflns_number     5704
_diffrn_reflns_av_R_equivalents     0.0206
_diffrn_reflns_av_sigmaI/netI     0.0524
_diffrn_reflns_theta_min     1.42
_diffrn_reflns_theta_max     25.01
_diffrn_reflns_theta_full     25.01
_diffrn_measured_fraction_theta_max     0.994
_diffrn_measured_fraction_theta_full     0.994
_diffrn_reflns_limit_h_min     -10
_diffrn_reflns_limit_h_max     10
_diffrn_reflns_limit_k_min     -10
_diffrn_reflns_limit_k_max     10
_diffrn_reflns_limit_l_min     -17
_diffrn_reflns_limit_l_max     6
_diffrn_standards_number     .
_diffrn_standards_interval_count     .
_diffrn_standards_interval_time     .
_diffrn_standards_decay_%     .
_refine_special_details
;
Refinement of <i>F</i>^2^ against ALL reflections. The weighted <i>R</i>-factor
<i>wR</i> and goodness of fit <i>S</i> are based on <i>F</i>^2^, conventional
<i>R</i>-factors <i>R</i> are based on <i>F</i>, with <i>F</i> set to zero for
negative <i>F</i>^2^. The threshold expression of <i>F</i>^2^ >
\s(<i>F</i>^2^) is used only for calculating <i>R</i>-factors(gt) <i>etc</i>.
and is not relevant to the choice of reflections for refinement.
<i>R</i>-factors based on <i>F</i>^2^ are statistically about twice as large
as those based on <i>F</i>, and <i>R</i>- factors based on ALL data will be
even larger.
;
_reflns_number_total     3914
_reflns_number_gt     2419
_reflns_threshold_expression     I>2\s(I)
_refine_ls_structure_factor_coef     Fsqd
_refine_ls_matrix_type     full
_refine_ls_R_factor_all     0.0875
_refine_ls_R_factor_gt     0.0409
_refine_ls_wR_factor_gt     0.0810
_refine_ls_wR_factor_ref     0.1006
_refine_ls_goodness_of_fit_ref     1.024
_refine_ls_restrained_S_all     1.024
_refine_ls_number_reflns     3914
_refine_ls_number_parameters     273
_refine_ls_number_restraints     0
_refine_ls_hydrogen_treatment     constr
_refine_ls_weighting_scheme     calc
_refine_ls_weighting_details
         'calc w=1/[\s^2^(Fo^2^)+(0.0351P)^2^+0.4689P] where P=(Fo^2^+2Fc^2^)/3'
_atom_sites_solution_hydrogens     geom
_atom_sites_solution_primary     direct
_atom_sites_solution_secondary     difmap
_refine_ls_shift/su_max     0.001
_refine_ls_shift/su_mean     0.000
_refine_diff_density_max     0.388
_refine_diff_density_min     -0.371
_refine_ls_extinction_method     none
_refine_ls_extinction_coef     ?
loop_
    _atom_type_symbol
    _atom_type_description
    _atom_type_scat_dispersion_real
    _atom_type_scat_dispersion_imag
    _atom_type_scat_source
    'C' 'C' 0.0033 0.0016
                         'International Tables Vol C Tables 4.2.6.8 and 6.1.1.4'
    'H' 'H' 0.0000 0.0000
                         'International Tables Vol C Tables 4.2.6.8 and 6.1.1.4'
    'N' 'N' 0.0061 0.0033
                         'International Tables Vol C Tables 4.2.6.8 and 6.1.1.4'
    'O' 'O' 0.0106 0.0060
                         'International Tables Vol C Tables 4.2.6.8 and 6.1.1.4'
    'S' 'S' 0.1246 0.1234
                         'International Tables Vol C Tables 4.2.6.8 and 6.1.1.4'
    'Br' 'Br' -0.2901 2.4595
                         'International Tables Vol C Tables 4.2.6.8 and 6.1.1.4'
_computing_data_collection     'SMART (Bruker, 2004)'
_computing_cell_refinement     'SAINT (Bruker, 2004)'
_computing_data_reduction     'SAINT (Bruker, 2004)'
_computing_structure_solution     'SHELXS97 (Sheldrick, 2008)'
_computing_structure_refinement     'SHELXL97 (Sheldrick, 2008)'
_computing_molecular_graphics     'SHELXTL (Sheldrick, 2008)'
_computing_publication_material     'SHELXTL (Sheldrick, 2008)'
loop_
    _atom_site_type_symbol
    _atom_site_label
    _atom_site_fract_x
    _atom_site_fract_y
    _atom_site_fract_z
    _atom_site_U_iso_or_equiv
    _atom_site_adp_type
    _atom_site_calc_flag
    _atom_site_refinement_flags
    _atom_site_occupancy
    _atom_site_disorder_assembly
    _atom_site_disorder_group
    Br Br1 0.29289(6) 0.67651(6) -0.50744(3) 0.0905(2) Uani d . 1 . .
    S S1 0.55698(11) 0.71293(10) 0.09603(6) 0.0490(3) Uani d . 1 . .
    O O1 0.6651(3) 0.6235(2) -0.07550(16) 0.0513(6) Uani d . 1 . .
    N N1 1.0999(3) 1.1534(3) 0.3101(2) 0.0510(7) Uani d . 1 . .
    N N2 1.1688(3) 1.0707(3) 0.25343(19) 0.0454(7) Uani d . 1 . .
    N N3 0.8643(4) 1.0825(3) 0.07347(19) 0.0501(7) Uani d . 1 . .
    N N4 0.7096(3) 0.9911(3) 0.05655(19) 0.0499(7) Uani d . 1 . .
    N N5 0.8674(3) 0.8715(3) 0.13335(16) 0.0364(6) Uani d . 1 . .
    C C1 1.1192(6) 1.2185(5) 0.4789(3) 0.0941(15) Uani d . 1 . .
    H H1A 1.0703 1.2973 0.4597 0.141 Uiso calc R 1 . .
    H H1B 1.2134 1.2611 0.5236 0.141 Uiso calc R 1 . .
    H H1C 1.0455 1.1474 0.5066 0.141 Uiso calc R 1 . .
    C C2 1.1639(5) 1.1397(4) 0.3953(3) 0.0590(10) Uani d . 1 . .
    C C3 1.2727(5) 1.0505(4) 0.3942(3) 0.0640(11) Uani d . 1 . .
    H H3 1.3327 1.0254 0.4456 0.077 Uiso calc R 1 . .
    C C4 1.2744(4) 1.0070(4) 0.3029(3) 0.0548(10) Uani d . 1 . .
    C C5 1.3679(5) 0.9113(5) 0.2587(3) 0.0835(14) Uani d . 1 . .
    H H5A 1.2977 0.8172 0.2309 0.125 Uiso calc R 1 . .
    H H5B 1.4481 0.8926 0.3052 0.125 Uiso calc R 1 . .
    H H5C 1.4182 0.9623 0.2115 0.125 Uiso calc R 1 . .
    C C6 1.1288(4) 1.0667(4) 0.1533(2) 0.0507(9) Uani d . 1 . .
    H H6A 1.1863 1.0030 0.1228 0.061 Uiso calc R 1 . .
    H H6B 1.1632 1.1676 0.1360 0.061 Uiso calc R 1 . .
    C C7 0.9553(4) 1.0093(3) 0.1199(2) 0.0405(8) Uani d . 1 . .
    C C8 0.7156(4) 0.8664(3) 0.0931(2) 0.0398(8) Uani d . 1 . .
    C C9 0.9262(4) 0.7495(3) 0.1701(2) 0.0363(7) Uani d . 1 . .
    C C10 0.9932(4) 0.6635(4) 0.1140(3) 0.0571(10) Uani d . 1 . .
    H H10 1.0027 0.6845 0.0533 0.069 Uiso calc R 1 . .
    C C11 1.0469(5) 0.5443(4) 0.1486(3) 0.0730(12) Uani d . 1 . .
    H H11 1.0928 0.4846 0.1112 0.088 Uiso calc R 1 . .
    C C12 1.0322(5) 0.5149(4) 0.2383(3) 0.0658(11) Uani d . 1 . .
    H H12 1.0665 0.4340 0.2613 0.079 Uiso calc R 1 . .
    C C13 0.9675(5) 0.6034(4) 0.2940(3) 0.0635(11) Uani d . 1 . .
    H H13 0.9603 0.5840 0.3552 0.076 Uiso calc R 1 . .
    C C14 0.9126(4) 0.7216(4) 0.2602(2) 0.0514(9) Uani d . 1 . .
    H H14 0.8671 0.7813 0.2978 0.062 Uiso calc R 1 . .
    C C15 0.4513(4) 0.7061(4) -0.0201(2) 0.0461(9) Uani d . 1 . .
    H H15A 0.3481 0.6353 -0.0262 0.055 Uiso calc R 1 . .
    H H15B 0.4326 0.8047 -0.0291 0.055 Uiso calc R 1 . .
    C C16 0.5408(4) 0.6597(3) -0.0953(2) 0.0395(8) Uani d . 1 . .
    C C17 0.4720(4) 0.6607(3) -0.1940(2) 0.0420(8) Uani d . 1 . .
    C C18 0.3491(4) 0.7294(4) -0.2204(2) 0.0509(9) Uani d . 1 . .
    H H18 0.3023 0.7726 -0.1749 0.061 Uiso calc R 1 . .
    C C19 0.2954(4) 0.7345(4) -0.3134(3) 0.0587(10) Uani d . 1 . .
    H H19 0.2140 0.7820 -0.3308 0.070 Uiso calc R 1 . .
    C C20 0.3635(5) 0.6689(4) -0.3794(2) 0.0557(10) Uani d . 1 . .
    C C21 0.4837(5) 0.5963(4) -0.3557(3) 0.0638(11) Uani d . 1 . .
    H H21 0.5276 0.5505 -0.4015 0.077 Uiso calc R 1 . .
    C C22 0.5363(4) 0.5937(4) -0.2631(3) 0.0547(10) Uani d . 1 . .
    H H22 0.6173 0.5457 -0.2463 0.066 Uiso calc R 1 . .
loop_
    _atom_site_aniso_label
    _atom_site_aniso_U_11
    _atom_site_aniso_U_22
    _atom_site_aniso_U_33
    _atom_site_aniso_U_12
    _atom_site_aniso_U_13
    _atom_site_aniso_U_23
    Br1 0.1110(4) 0.1126(4) 0.0534(3) 0.0427(3) 0.0014(3) 0.0149(3)
    S1 0.0501(6) 0.0487(5) 0.0493(5) 0.0125(4) 0.0070(4) 0.0112(4)
    O1 0.0395(14) 0.0570(15) 0.0614(15) 0.0204(12) 0.0066(12) 0.0070(12)
    N1 0.0537(19) 0.0510(18) 0.0496(19) 0.0163(15) 0.0084(15) 0.0027(15)
    N2 0.0429(17) 0.0426(16) 0.0494(18) 0.0079(14) 0.0068(14) 0.0046(14)
    N3 0.067(2) 0.0359(16) 0.0486(17) 0.0156(16) 0.0042(16) 0.0102(14)
    N4 0.058(2) 0.0389(17) 0.0548(18) 0.0192(16) 0.0013(15) 0.0076(14)
    N5 0.0454(17) 0.0327(15) 0.0344(15) 0.0150(13) 0.0064(13) 0.0061(12)
    C1 0.111(4) 0.114(4) 0.057(3) 0.031(3) 0.015(3) -0.008(3)
    C2 0.063(3) 0.059(2) 0.052(2) 0.011(2) 0.007(2) 0.005(2)
    C3 0.068(3) 0.059(3) 0.058(3) 0.013(2) -0.010(2) 0.011(2)
    C4 0.045(2) 0.043(2) 0.074(3) 0.0081(18) 0.004(2) 0.005(2)
    C5 0.067(3) 0.070(3) 0.117(4) 0.033(2) 0.003(3) -0.001(3)
    C6 0.057(2) 0.048(2) 0.047(2) 0.0074(18) 0.0164(18) 0.0065(17)
    C7 0.050(2) 0.0356(19) 0.0362(18) 0.0082(17) 0.0104(16) 0.0041(15)
    C8 0.051(2) 0.0351(19) 0.0361(18) 0.0185(17) 0.0032(16) 0.0019(15)
    C9 0.0392(19) 0.0319(17) 0.0402(19) 0.0122(15) 0.0063(15) 0.0078(15)
    C10 0.072(3) 0.056(2) 0.052(2) 0.033(2) 0.012(2) 0.0057(19)
    C11 0.085(3) 0.059(3) 0.085(3) 0.043(2) 0.010(3) 0.000(2)
    C12 0.064(3) 0.048(2) 0.087(3) 0.023(2) -0.005(2) 0.024(2)
    C13 0.076(3) 0.063(3) 0.055(2) 0.020(2) 0.006(2) 0.027(2)
    C14 0.062(2) 0.054(2) 0.044(2) 0.0220(19) 0.0124(18) 0.0119(17)
    C15 0.044(2) 0.043(2) 0.053(2) 0.0147(17) 0.0041(17) 0.0054(16)
    C16 0.036(2) 0.0261(17) 0.055(2) 0.0050(15) 0.0059(17) 0.0036(15)
    C17 0.040(2) 0.0376(19) 0.048(2) 0.0095(16) 0.0066(17) 0.0050(16)
    C18 0.050(2) 0.054(2) 0.051(2) 0.0198(19) 0.0067(18) -0.0005(18)
    C19 0.058(2) 0.059(2) 0.063(3) 0.027(2) -0.002(2) 0.007(2)
    C20 0.061(2) 0.058(2) 0.048(2) 0.013(2) 0.006(2) 0.0078(19)
    C21 0.069(3) 0.077(3) 0.052(2) 0.029(2) 0.014(2) 0.002(2)
    C22 0.054(2) 0.060(2) 0.057(2) 0.027(2) 0.0087(19) 0.0051(19)
_geom_special_details
;
All e.s.d.'s (except the e.s.d. in the dihedral angle between two l.s. planes)
are estimated using the full covariance matrix. The cell e.s.d.'s are taken
into account individually in the estimation of e.s.d.'s in distances, angles
and torsion angles; correlations between e.s.d.'s in cell parameters are only
used when they are defined by crystal symmetry. An approximate (isotropic)
treatment of cell e.s.d.'s is used for estimating e.s.d.'s involving l.s.
planes.
;
loop_
    _geom_bond_atom_site_label_1
    _geom_bond_atom_site_label_2
    _geom_bond_site_symmetry_2
    _geom_bond_distance
    _geom_bond_publ_flag
    Br1 C20 . 1.896(3) ?
    S1 C8 . 1.742(3) ?
    S1 C15 . 1.803(3) ?
    O1 C16 . 1.208(3) ?
    N1 C2 . 1.319(4) ?
    N1 N2 . 1.362(4) ?
    N2 C4 . 1.356(4) ?
    N2 C6 . 1.449(4) ?
    N3 C7 . 1.306(4) ?
    N3 N4 . 1.395(4) ?
    N4 C8 . 1.308(4) ?
    N5 C8 . 1.361(4) ?
    N5 C7 . 1.365(4) ?
    N5 C9 . 1.443(4) ?
    C1 C2 . 1.506(5) ?
    C1 H1A . 0.9600 ?
    C1 H1B . 0.9600 ?
    C1 H1C . 0.9600 ?
    C2 C3 . 1.385(5) ?
    C3 C4 . 1.360(5) ?
    C3 H3 . 0.9300 ?
    C4 C5 . 1.491(5) ?
    C5 H5A . 0.9600 ?
    C5 H5B . 0.9600 ?
    C5 H5C . 0.9600 ?
    C6 C7 . 1.483(5) ?
    C6 H6A . 0.9700 ?
    C6 H6B . 0.9700 ?
    C9 C10 . 1.365(4) ?
    C9 C14 . 1.372(4) ?
    C10 C11 . 1.387(5) ?
    C10 H10 . 0.9300 ?
    C11 C12 . 1.371(5) ?
    C11 H11 . 0.9300 ?
    C12 C13 . 1.363(5) ?
    C12 H12 . 0.9300 ?
    C13 C14 . 1.380(5) ?
    C13 H13 . 0.9300 ?
    C14 H14 . 0.9300 ?
    C15 C16 . 1.514(4) ?
    C15 H15A . 0.9700 ?
    C15 H15B . 0.9700 ?
    C16 C17 . 1.484(4) ?
    C17 C22 . 1.382(4) ?
    C17 C18 . 1.387(4) ?
    C18 C19 . 1.381(5) ?
    C18 H18 . 0.9300 ?
    C19 C20 . 1.363(5) ?
    C19 H19 . 0.9300 ?
    C20 C21 . 1.382(5) ?
    C21 C22 . 1.369(5) ?
    C21 H21 . 0.9300 ?
    C22 H22 . 0.9300 ?
loop_
    _geom_angle_atom_site_label_1
    _geom_angle_atom_site_label_2
    _geom_angle_atom_site_label_3
    _geom_angle_site_symmetry_1
    _geom_angle_site_symmetry_3
    _geom_angle
    _geom_angle_publ_flag
    C8 S1 C15 . . 98.77(15) ?
    C2 N1 N2 . . 104.6(3) ?
    C4 N2 N1 . . 111.8(3) ?
    C4 N2 C6 . . 129.2(3) ?
    N1 N2 C6 . . 118.9(3) ?
    C7 N3 N4 . . 107.4(3) ?
    C8 N4 N3 . . 106.9(3) ?
    C8 N5 C7 . . 105.1(2) ?
    C8 N5 C9 . . 127.1(3) ?
    C7 N5 C9 . . 127.3(3) ?
    C2 C1 H1A . . 109.5 ?
    C2 C1 H1B . . 109.5 ?
    H1A C1 H1B . . 109.5 ?
    C2 C1 H1C . . 109.5 ?
    H1A C1 H1C . . 109.5 ?
    H1B C1 H1C . . 109.5 ?
    N1 C2 C3 . . 111.3(3) ?
    N1 C2 C1 . . 120.7(4) ?
    C3 C2 C1 . . 127.9(4) ?
    C4 C3 C2 . . 106.4(3) ?
    C4 C3 H3 . . 126.8 ?
    C2 C3 H3 . . 126.8 ?
    N2 C4 C3 . . 105.9(3) ?
    N2 C4 C5 . . 123.3(4) ?
    C3 C4 C5 . . 130.9(4) ?
    C4 C5 H5A . . 109.5 ?
    C4 C5 H5B . . 109.5 ?
    H5A C5 H5B . . 109.5 ?
    C4 C5 H5C . . 109.5 ?
    H5A C5 H5C . . 109.5 ?
    H5B C5 H5C . . 109.5 ?
    N2 C6 C7 . . 112.5(3) ?
    N2 C6 H6A . . 109.1 ?
    C7 C6 H6A . . 109.1 ?
    N2 C6 H6B . . 109.1 ?
    C7 C6 H6B . . 109.1 ?
    H6A C6 H6B . . 107.8 ?
    N3 C7 N5 . . 110.1(3) ?
    N3 C7 C6 . . 125.2(3) ?
    N5 C7 C6 . . 124.7(3) ?
    N4 C8 N5 . . 110.5(3) ?
    N4 C8 S1 . . 127.3(3) ?
    N5 C8 S1 . . 122.2(2) ?
    C10 C9 C14 . . 121.4(3) ?
    C10 C9 N5 . . 119.1(3) ?
    C14 C9 N5 . . 119.5(3) ?
    C9 C10 C11 . . 119.2(3) ?
    C9 C10 H10 . . 120.4 ?
    C11 C10 H10 . . 120.4 ?
    C12 C11 C10 . . 119.7(4) ?
    C12 C11 H11 . . 120.1 ?
    C10 C11 H11 . . 120.1 ?
    C13 C12 C11 . . 120.4(3) ?
    C13 C12 H12 . . 119.8 ?
    C11 C12 H12 . . 119.8 ?
    C12 C13 C14 . . 120.4(4) ?
    C12 C13 H13 . . 119.8 ?
    C14 C13 H13 . . 119.8 ?
    C9 C14 C13 . . 118.9(3) ?
    C9 C14 H14 . . 120.6 ?
    C13 C14 H14 . . 120.6 ?
    C16 C15 S1 . . 112.9(2) ?
    C16 C15 H15A . . 109.0 ?
    S1 C15 H15A . . 109.0 ?
    C16 C15 H15B . . 109.0 ?
    S1 C15 H15B . . 109.0 ?
    H15A C15 H15B . . 107.8 ?
    O1 C16 C17 . . 120.9(3) ?
    O1 C16 C15 . . 121.0(3) ?
    C17 C16 C15 . . 118.1(3) ?
    C22 C17 C18 . . 118.4(3) ?
    C22 C17 C16 . . 118.5(3) ?
    C18 C17 C16 . . 123.1(3) ?
    C19 C18 C17 . . 120.7(3) ?
    C19 C18 H18 . . 119.6 ?
    C17 C18 H18 . . 119.6 ?
    C20 C19 C18 . . 119.0(3) ?
    C20 C19 H19 . . 120.5 ?
    C18 C19 H19 . . 120.5 ?
    C19 C20 C21 . . 121.8(3) ?
    C19 C20 Br1 . . 119.6(3) ?
    C21 C20 Br1 . . 118.6(3) ?
    C22 C21 C20 . . 118.3(3) ?
    C22 C21 H21 . . 120.9 ?
    C20 C21 H21 . . 120.9 ?
    C21 C22 C17 . . 121.7(3) ?
    C21 C22 H22 . . 119.1 ?
    C17 C22 H22 . . 119.1 ?
loop_
    _geom_torsion_atom_site_label_1
    _geom_torsion_atom_site_label_2
    _geom_torsion_atom_site_label_3
    _geom_torsion_atom_site_label_4
    _geom_torsion_site_symmetry_1
    _geom_torsion_site_symmetry_2
    _geom_torsion_site_symmetry_3
    _geom_torsion_site_symmetry_4
    _geom_torsion
    _geom_torsion_publ_flag
    C2 N1 N2 C4 . . . . -0.2(4) ?
    C2 N1 N2 C6 . . . . -177.5(3) ?
    C7 N3 N4 C8 . . . . -0.5(3) ?
    N2 N1 C2 C3 . . . . 0.3(4) ?
    N2 N1 C2 C1 . . . . 179.0(3) ?
    N1 C2 C3 C4 . . . . -0.2(5) ?
    C1 C2 C3 C4 . . . . -178.9(4) ?
    N1 N2 C4 C3 . . . . 0.0(4) ?
    C6 N2 C4 C3 . . . . 177.0(3) ?
    N1 N2 C4 C5 . . . . -179.6(3) ?
    C6 N2 C4 C5 . . . . -2.6(5) ?
    C2 C3 C4 N2 . . . . 0.1(4) ?
    C2 C3 C4 C5 . . . . 179.7(4) ?
    C4 N2 C6 C7 . . . . 124.9(4) ?
    N1 N2 C6 C7 . . . . -58.3(4) ?
    N4 N3 C7 N5 . . . . 0.9(3) ?
    N4 N3 C7 C6 . . . . -179.1(3) ?
    C8 N5 C7 N3 . . . . -0.9(3) ?
    C9 N5 C7 N3 . . . . 171.0(3) ?
    C8 N5 C7 C6 . . . . 179.0(3) ?
    C9 N5 C7 C6 . . . . -9.0(5) ?
    N2 C6 C7 N3 . . . . 122.0(3) ?
    N2 C6 C7 N5 . . . . -58.0(4) ?
    N3 N4 C8 N5 . . . . -0.1(3) ?
    N3 N4 C8 S1 . . . . 178.2(2) ?
    C7 N5 C8 N4 . . . . 0.6(3) ?
    C9 N5 C8 N4 . . . . -171.4(3) ?
    C7 N5 C8 S1 . . . . -177.8(2) ?
    C9 N5 C8 S1 . . . . 10.3(4) ?
    C15 S1 C8 N4 . . . . 40.6(3) ?
    C15 S1 C8 N5 . . . . -141.3(3) ?
    C8 N5 C9 C10 . . . . 93.5(4) ?
    C7 N5 C9 C10 . . . . -76.7(4) ?
    C8 N5 C9 C14 . . . . -86.0(4) ?
    C7 N5 C9 C14 . . . . 103.8(4) ?
    C14 C9 C10 C11 . . . . 0.7(5) ?
    N5 C9 C10 C11 . . . . -178.7(3) ?
    C9 C10 C11 C12 . . . . -0.1(6) ?
    C10 C11 C12 C13 . . . . -1.1(6) ?
    C11 C12 C13 C14 . . . . 1.5(6) ?
    C10 C9 C14 C13 . . . . -0.3(5) ?
    N5 C9 C14 C13 . . . . 179.2(3) ?
    C12 C13 C14 C9 . . . . -0.9(6) ?
    C8 S1 C15 C16 . . . . 68.2(2) ?
    S1 C15 C16 O1 . . . . 4.1(4) ?
    S1 C15 C16 C17 . . . . -175.6(2) ?
    O1 C16 C17 C22 . . . . 11.7(5) ?
    C15 C16 C17 C22 . . . . -168.6(3) ?
    O1 C16 C17 C18 . . . . -166.4(3) ?
    C15 C16 C17 C18 . . . . 13.2(4) ?
    C22 C17 C18 C19 . . . . -1.8(5) ?
    C16 C17 C18 C19 . . . . 176.3(3) ?
    C17 C18 C19 C20 . . . . 0.9(5) ?
    C18 C19 C20 C21 . . . . 0.6(6) ?
    C18 C19 C20 Br1 . . . . -179.3(3) ?
    C19 C20 C21 C22 . . . . -1.2(6) ?
    Br1 C20 C21 C22 . . . . 178.8(3) ?
    C20 C21 C22 C17 . . . . 0.3(6) ?
    C18 C17 C22 C21 . . . . 1.2(5) ?
    C16 C17 C22 C21 . . . . -177.0(3) ?
loop_
    _geom_hbond_atom_site_label_D
    _geom_hbond_atom_site_label_H
    _geom_hbond_atom_site_label_A
    _geom_hbond_site_symmetry_A
    _geom_hbond_distance_DH
    _geom_hbond_distance_HA
    _geom_hbond_distance_DA
    _geom_hbond_angle_DHA
    C6 H6B O1 2_775 0.97 2.45 3.365(3) 157
    C15 H15B N4 2_675 0.97 2.50 3.429(3) 161
