# Supplementary material for: 1-(4-Bromo­phen­yl)-2-{5-[(3,5-dimethyl-1H-pyrazol-1-yl)meth­yl]-4-phenyl-4H-1,2,4-triazol-3-ylsulfan­yl}ethanone
Source: Acta Crystallogr Sect E Struct Rep Online. 2009 Jan 10;65(Pt 2):o273. doi: 10.1107/S1600536809000403 (PMC2968199; doi:10.1107/S1600536809000403)
Supplement: Supplementary file 2 [file e-65-0o273-Isup2.hkl]

# 
# h,k,l, Fc-squared, Fo-squared, sigma(Fo-squared) and status flag 
# 
data_I
_shelx_title ' 051201C in P-1' 
_shelx_refln_list_code          4 
_shelx_F_calc_maximum      213.69 
_exptl_crystal_F_000       492.00 
_reflns_d_resolution_high  0.8406 
 
loop_ 
 _symmetry_equiv_pos_as_xyz 
 'x, y, z' 
 '-x, -y, -z' 
 
_cell_length_a     8.7046 
_cell_length_b     9.1726 
_cell_length_c    14.5641 
_cell_angle_alpha  94.561 
_cell_angle_beta   97.659 
_cell_angle_gamma 103.086 
 
_shelx_F_squared_multiplier     1.000 
 
loop_ 
 _refln_index_h 
 _refln_index_k 
 _refln_index_l 
 _refln_F_squared_calc 
 _refln_F_squared_meas 
 _refln_F_squared_sigma 
 _refln_observed_status 
   1   0   0       84.31       81.16      2.96 o 
   2   0   0       18.15       15.22      2.08 o 
   3   0   0      907.95      890.94     11.12 o 
   4   0   0       99.68       91.01      4.33 o 
   5   0   0     2287.04     2442.46     27.14 o 
   6   0   0       40.68       31.88      4.81 o 
   7   0   0      420.45      437.57     14.69 o 
   8   0   0       75.84       65.20      9.71 o 
   9   0   0        1.80      -10.85      8.80 o 
 -10   1   0       12.06        9.96     10.85 o 
  -9   1   0       61.01       45.43     10.39 o 
  -8   1   0        0.77       -2.10     10.12 o 
  -7   1   0       58.04       46.21      7.91 o 
  -6   1   0       44.20       48.21      7.04 o 
  -5   1   0       61.54       51.59      5.76 o 
  -4   1   0     4168.19     4198.22     50.57 o 
  -3   1   0     1060.72     1059.95     22.26 o 
  -2   1   0      297.46      295.15      6.44 o 
  -1   1   0     1130.39     1167.98     20.69 o 
   0   1   0       22.32       11.19      1.56 o 
   1   1   0     3631.92     3565.41     62.45 o 
   2   1   0    17766.36    17135.56    175.26 o 
   3   1   0     7303.42     7122.77    108.78 o 
   4   1   0        2.86        6.57      2.85 o 
   5   1   0       94.89      101.37      5.81 o 
   6   1   0        4.08        8.46     11.59 o 
   7   1   0       48.19       40.36      8.03 o 
   8   1   0       71.49       68.66     10.07 o 
   9   1   0       21.53       24.23     13.62 o 
 -10   2   0       12.03        8.07      9.41 o 
  -9   2   0      134.59      144.01     12.99 o 
  -8   2   0      403.43      395.53     17.20 o 
  -7   2   0       78.93       94.23      8.97 o 
  -6   2   0      158.90      175.06      9.48 o 
  -5   2   0      112.74      124.50      7.30 o 
  -4   2   0      924.58      900.38     13.32 o 
  -3   2   0     1517.65     1493.62     30.73 o 
  -2   2   0      425.92      452.80      8.60 o 
  -1   2   0    15112.07    14324.48    212.19 o 
   0   2   0     2322.01     2324.91     27.54 o 
   1   2   0      458.01      435.28     12.59 o 
   2   2   0      446.25      522.92     10.81 o 
   3   2   0      645.72      683.99     10.43 o 
   4   2   0      157.86      157.27      6.05 o 
   5   2   0      285.80      290.39      9.13 o 
   6   2   0      334.44      312.09      9.78 o 
   7   2   0        3.72       -0.57      5.31 o 
   8   2   0        0.58       12.05     12.38 o 
   9   2   0       46.08       42.25     15.88 o 
 -10   3   0        8.01       -7.08     14.03 o 
  -9   3   0       15.71       19.44      9.56 o 
  -8   3   0       23.59       19.74      8.19 o 
  -7   3   0      383.88      381.52     14.43 o 
  -6   3   0       23.79       25.12      6.53 o 
  -5   3   0     1515.34     1490.07     25.28 o 
  -4   3   0     2488.40     2624.39     35.67 o 
  -3   3   0       53.21       42.90     10.06 o 
  -2   3   0     1396.03     1351.31     18.32 o 
  -1   3   0      976.35     1023.94     14.96 o 
   0   3   0     9854.29    10008.61    109.18 o 
   1   3   0     8223.78     8704.72     94.47 o 
   2   3   0       24.30       13.83      2.50 o 
   3   3   0     2673.58     2676.30     31.12 o 
   4   3   0      193.47      200.61      9.39 o 
   5   3   0        2.39       -1.62      4.49 o 
   6   3   0       26.01       19.08      5.96 o 
   7   3   0        9.28        7.75     18.10 o 
 -10   4   0        1.36        5.80     14.60 o 
  -9   4   0        5.33      -18.27     12.18 o 
  -8   4   0      107.83      110.83     12.98 o 
  -7   4   0        1.87        4.41      6.89 o 
  -6   4   0       79.83       92.54      9.08 o 
  -5   4   0      271.85      278.10     10.76 o 
  -4   4   0      444.83      398.09     12.81 o 
  -3   4   0      861.35      869.55     29.72 o 
  -2   4   0      754.02      780.77     13.72 o 
  -1   4   0      654.43      644.12     12.29 o 
   0   4   0       74.89       75.27      4.99 o 
   1   4   0     1042.54      979.33     16.74 o 
   2   4   0       59.28       61.32      4.10 o 
   3   4   0        2.90        8.31      3.39 o 
   4   4   0      600.27      608.71     16.63 o 
   5   4   0       30.34       28.58      5.55 o 
   6   4   0      111.81      102.27     15.30 o 
   7   4   0        1.82      -12.34     11.72 o 
   8   4   0       34.14       53.40     15.96 o 
  -9   5   0       69.07       89.97     15.76 o 
  -8   5   0       27.03       43.73     14.23 o 
  -7   5   0      260.32      271.32     13.26 o 
  -6   5   0       60.74       73.31     12.55 o 
  -5   5   0      190.52      209.10     14.85 o 
  -4   5   0       73.55       88.30      5.38 o 
  -3   5   0      104.99       94.68      5.89 o 
  -2   5   0       54.84       61.56     10.39 o 
  -1   5   0      419.98      393.36     15.61 o 
   0   5   0     1497.51     1467.30     17.17 o 
   1   5   0        2.05        6.89      2.59 o 
   2   5   0       48.19       77.61      6.99 o 
   3   5   0      115.82      124.40      9.32 o 
   4   5   0       51.62       36.41      8.68 o 
   5   5   0       27.54       16.46     11.27 o 
   6   5   0        8.58       -2.84     11.02 o 
   7   5   0       19.70       22.87     14.81 o 
  -9   6   0        0.23       -6.58     12.30 o 
  -8   6   0        0.20       -5.06     12.63 o 
  -7   6   0      283.60      285.00     20.24 o 
  -6   6   0       26.65       27.48     11.02 o 
  -5   6   0      227.28      217.37     16.91 o 
  -4   6   0     1742.43     1638.80     40.27 o 
  -3   6   0       83.49      104.28      7.39 o 
  -2   6   0      492.58      496.53     12.97 o 
  -1   6   0       16.69       14.95      3.26 o 
   0   6   0      223.94      248.01      9.84 o 
   1   6   0      132.52      186.74     38.38 o 
   2   6   0        1.54       -1.53      5.88 o 
   3   6   0      416.07      387.18     13.57 o 
   4   6   0        0.86       12.30     11.77 o 
   5   6   0        0.48       -1.40     12.05 o 
   6   6   0       11.02        4.73     13.90 o 
  -9   7   0        2.42        6.13     12.79 o 
  -8   7   0       98.89      130.78     19.13 o 
  -7   7   0        1.02        0.62     13.41 o 
  -6   7   0       92.63      108.23     16.04 o 
  -5   7   0      225.44      197.34     16.95 o 
  -4   7   0       91.64       92.89     14.56 o 
  -3   7   0        5.15       -6.51      5.33 o 
  -2   7   0       36.15       44.50      8.06 o 
  -1   7   0      342.53      349.33     12.32 o 
   0   7   0      180.99      187.64     10.20 o 
   1   7   0        4.33        4.91      6.45 o 
   2   7   0       12.34       12.56      7.05 o 
   3   7   0       11.78       -1.60     10.24 o 
   4   7   0       68.29       75.65     16.87 o 
   5   7   0        0.79      -17.32     12.22 o 
   6   7   0       12.21       -4.24     14.77 o 
  -8   8   0        2.38       22.42     16.62 o 
  -7   8   0        9.06       26.53     14.81 o 
  -6   8   0       45.55       78.08     15.71 o 
  -5   8   0       20.11       31.47     12.67 o 
  -4   8   0        4.67        5.18     12.09 o 
  -3   8   0      178.53      149.46     14.77 o 
  -2   8   0        4.09       -0.10      6.45 o 
  -1   8   0      412.77      443.42     14.81 o 
   0   8   0        2.46       -6.77     13.53 o 
   1   8   0       17.68        9.90      7.61 o 
   2   8   0        0.31        1.11     11.77 o 
   3   8   0        2.29      -15.34     11.72 o 
   4   8   0        0.47        6.01     14.23 o 
  -7   9   0        3.31        1.52     14.48 o 
  -6   9   0       23.45       26.99     15.96 o 
  -5   9   0       63.53       63.56     15.43 o 
  -4   9   0      152.89      157.02     18.72 o 
  -3   9   0       15.81       -2.84     12.59 o 
  -2   9   0       20.61       28.14      8.91 o 
  -1   9   0       99.77       96.73     15.55 o 
   0   9   0        0.37       -0.78      7.90 o 
   1   9   0       27.22       16.58     13.95 o 
   2   9   0       17.30       10.12     15.06 o 
   3   9   0       14.71       -2.18     15.18 o 
  -6  10   0        0.32      -13.95     15.47 o 
  -5  10   0        0.07       -2.63     13.99 o 
  -4  10   0       13.93       -8.76     13.16 o 
  -3  10   0        1.80       -2.06     12.71 o 
  -2  10   0       20.87       37.14      9.94 o 
  -1  10   0       18.98       19.84      9.93 o 
   0  10   0        0.82       -0.66     13.41 o 
   1  10   0       11.53       32.83     15.59 o 
  -1 -10   1       54.29       58.29     16.33 o 
   0 -10   1        8.29       13.68     11.70 o 
   1 -10   1        1.33       -7.32     10.94 o 
   2 -10   1       87.48       96.79     11.89 o 
   3 -10   1        3.31       18.18     14.93 o 
   4 -10   1       24.52       35.01     15.80 o 
   5 -10   1        7.52      -11.07     15.59 o 
   6 -10   1       87.12       74.38     20.94 o 
  -3  -9   1        5.90        7.03     13.95 o 
  -2  -9   1       18.05       13.16     13.49 o 
  -1  -9   1        2.20        0.10      8.46 o 
   0  -9   1       15.95       10.30      8.74 o 
   1  -9   1        8.88        5.91      8.21 o 
   2  -9   1       81.68       83.58     10.31 o 
   3  -9   1        5.64        4.61     12.63 o 
   4  -9   1       17.66        9.01     12.55 o 
   5  -9   1       21.01       24.39     14.03 o 
   6  -9   1        1.64      -16.04     13.12 o 
   7  -9   1       14.97       45.09     17.61 o 
  -5  -8   1        5.45        0.04     15.22 o 
  -4  -8   1        1.61        1.77     13.41 o 
  -3  -8   1       66.79       51.46     15.30 o 
  -2  -8   1      225.07      253.22     13.55 o 
  -1  -8   1        0.10        6.09      7.39 o 
   0  -8   1       55.99       56.52      9.85 o 
   1  -8   1       75.59       60.28      9.16 o 
   2  -8   1       59.47       69.26      8.64 o 
   3  -8   1      850.39      898.58     20.17 o 
   4  -8   1        7.07       -2.96     10.37 o 
   5  -8   1      107.27      117.20     16.50 o 
   6  -8   1        0.80        4.73     14.15 o 
   7  -8   1        1.13        6.29     13.86 o 
   8  -8   1       13.44       29.58     17.44 o 
  -6  -7   1       10.75       16.29     16.41 o 
  -5  -7   1        2.02       -2.43     12.96 o 
  -4  -7   1        6.86       34.47     13.29 o 
  -3  -7   1        6.94       -3.64      6.75 o 
  -2  -7   1       79.36       76.35      9.55 o 
  -1  -7   1      359.33      376.72     15.30 o 
   0  -7   1      152.81      151.57     11.87 o 
   1  -7   1      183.10      189.41      9.46 o 
   2  -7   1       58.24       71.42      7.52 o 
   3  -7   1       14.10       10.96      5.65 o 
   4  -7   1       33.71       53.03     11.93 o 
   5  -7   1        3.95       11.60     10.98 o 
   6  -7   1      508.85      519.90     25.30 o 
   7  -7   1       77.89       97.87     17.07 o 
   8  -7   1        2.34       -2.22     13.49 o 
   9  -7   1        4.30        0.12     13.66 o 
  -7  -6   1        0.21       21.72     16.08 o 
  -6  -6   1       27.66       13.78     12.83 o 
  -5  -6   1       79.27       84.25     15.18 o 
  -4  -6   1      129.02      135.37     10.63 o 
  -3  -6   1       18.08       22.67      7.23 o 
  -2  -6   1      272.27      250.01     28.38 o 
  -1  -6   1       69.14       79.43      7.99 o 
   0  -6   1       93.40       84.76      7.66 o 
   1  -6   1      253.86      232.77      9.14 o 
   2  -6   1      636.51      673.52     15.04 o 
   3  -6   1      159.36      156.30      7.61 o 
   4  -6   1        1.85        2.67      7.94 o 
   5  -6   1       50.25       50.43     11.56 o 
   6  -6   1      175.38      195.16     18.02 o 
   7  -6   1       14.47        0.21     12.38 o 
   8  -6   1       37.40       19.94      9.48 o 
   9  -6   1       49.55       60.23     16.62 o 
  -7  -5   1        0.07      -16.66     11.11 o 
  -6  -5   1        8.98        7.78     11.48 o 
  -5  -5   1        0.87       -8.03      6.57 o 
  -4  -5   1       52.10       43.14      7.67 o 
  -3  -5   1      305.73      342.38     29.82 o 
  -2  -5   1     3534.97     3523.99     46.27 o 
  -1  -5   1     1136.05     1100.14     54.98 o 
   0  -5   1       22.02       24.64      4.68 o 
   1  -5   1      981.42     1009.91     17.88 o 
   2  -5   1     1252.58     1306.38     29.06 o 
   3  -5   1     2338.06     2429.91     32.16 o 
   4  -5   1       29.91       60.60     10.57 o 
   5  -5   1      182.57      165.66     10.47 o 
   6  -5   1     1283.66     1245.39     24.94 o 
   7  -5   1       37.96       51.30      9.23 o 
   8  -5   1       17.53       12.26      9.06 o 
   9  -5   1       92.11      103.75     18.06 o 
  -8  -4   1        3.43      -19.75     13.16 o 
  -7  -4   1       19.42       16.78     13.49 o 
  -6  -4   1       67.27       88.39     18.14 o 
  -5  -4   1        9.97        3.08      6.16 o 
  -4  -4   1        3.53        5.39      4.07 o 
  -3  -4   1       96.03      106.46      6.52 o 
  -2  -4   1      450.13      454.64      8.02 o 
  -1  -4   1     1257.05     1224.19     19.69 o 
   0  -4   1      430.86      490.13     24.42 o 
   1  -4   1     3657.77     3692.41     44.22 o 
   2  -4   1     1095.17     1014.39     16.03 o 
   3  -4   1      148.62      158.48      6.99 o 
   4  -4   1      894.26      900.53     17.56 o 
   5  -4   1       78.60       86.82      8.15 o 
   6  -4   1      327.56      331.05     12.89 o 
   7  -4   1      110.71      123.59     16.33 o 
   8  -4   1      101.39      108.76     11.54 o 
   9  -4   1      218.39      239.17     14.82 o 
  10  -4   1       13.57       33.18     10.99 o 
  -7  -3   1        3.30        4.28      6.36 o 
  -6  -3   1       62.67       61.27      6.70 o 
  -5  -3   1       60.23       64.61      6.16 o 
  -4  -3   1      148.76      133.99      6.53 o 
  -3  -3   1     5137.56     5035.88    105.27 o 
  -2  -3   1     2898.94     3031.47     39.13 o 
  -1  -3   1        5.05        1.53      2.76 o 
   0  -3   1      448.64      504.61      9.74 o 
   1  -3   1       33.49       32.96      3.09 o 
   2  -3   1     6684.83     6765.62    165.23 o 
   3  -3   1     1992.45     2038.20     27.80 o 
   4  -3   1       33.43       26.48      4.52 o 
   5  -3   1      128.23      123.90      7.87 o 
   6  -3   1       69.75       69.97      7.69 o 
   7  -3   1        2.49       -2.97      7.51 o 
   8  -3   1      215.45      196.98     12.38 o 
   9  -3   1      190.32      205.63     13.66 o 
  10  -3   1       24.98        3.33     10.80 o 
  -9  -2   1       29.40       35.91     14.60 o 
  -8  -2   1        0.64       -2.51      7.81 o 
  -7  -2   1      169.50      188.44      9.27 o 
  -6  -2   1      143.66      149.42      8.56 o 
  -5  -2   1        0.87       -4.98      6.06 o 
  -4  -2   1       37.49       39.10      8.33 o 
  -3  -2   1      803.61      857.70     12.15 o 
  -2  -2   1     6374.11     6263.35     56.50 o 
  -1  -2   1    45662.66    40955.40    422.16 o 
   0  -2   1      995.54      986.98     14.97 o 
   1  -2   1       16.33       14.44      2.96 o 
   2  -2   1      139.68      147.17      4.87 o 
   3  -2   1      328.02      336.95      8.73 o 
   4  -2   1      891.43      952.47     17.32 o 
   5  -2   1      431.23      397.07     11.77 o 
   6  -2   1      367.83      346.25     12.35 o 
   7  -2   1        4.62       -8.83      7.61 o 
   8  -2   1        1.33       -8.19      7.73 o 
   9  -2   1       43.27       40.77     10.09 o 
  10  -2   1       68.20       57.60     12.11 o 
  -9  -1   1        7.45        8.79     10.76 o 
  -8  -1   1       18.29       23.89     10.53 o 
  -7  -1   1       67.62       62.53      6.76 o 
  -6  -1   1      680.64      709.95     13.49 o 
  -5  -1   1     1272.85     1359.99     18.41 o 
  -4  -1   1     1098.25     1107.24     14.93 o 
  -3  -1   1       80.44       76.13      3.83 o 
  -2  -1   1       62.81       68.16      4.47 o 
  -1  -1   1     4429.98     4405.60     48.43 o 
   1  -1   1       84.50       95.44      4.20 o 
   2  -1   1    12471.80    12289.27    130.12 o 
   3  -1   1      623.42      642.43     11.89 o 
   4  -1   1     1128.43     1188.34     14.37 o 
   5  -1   1       25.40       19.29      3.18 o 
   6  -1   1       19.07       23.78      5.90 o 
   7  -1   1      196.70      186.64     10.94 o 
   8  -1   1       57.59       47.72      9.73 o 
   9  -1   1       54.75       57.57     10.78 o 
  10  -1   1       33.91       -2.59     14.03 o 
 -10   0   1       56.49       62.36     18.06 o 
  -9   0   1       98.52      104.34     12.16 o 
  -8   0   1        4.42        7.44      8.04 o 
  -7   0   1        0.90       -6.30      6.22 o 
  -6   0   1        8.28        8.75      5.99 o 
  -5   0   1       38.63       29.97     13.12 o 
  -4   0   1      359.96      374.91      7.65 o 
  -3   0   1     1801.68     1794.24     19.09 o 
  -2   0   1     9168.36     8328.91    192.03 o 
  -1   0   1       39.27       30.11      2.55 o 
   0   0   1      234.57      222.60      4.69 o 
   1   0   1      101.14       89.76      3.17 o 
   2   0   1     4214.51     4171.86     93.55 o 
   3   0   1      208.88      158.23      7.06 o 
   4   0   1       36.83       39.75      6.30 o 
   5   0   1      744.64      723.83     11.82 o 
   6   0   1       19.07        7.20      4.15 o 
   7   0   1       14.33        8.40      6.75 o 
   8   0   1       68.07       88.64     11.46 o 
   9   0   1       61.23       26.95     15.67 o 
 -10   1   1        0.30      -20.92     13.95 o 
  -9   1   1       48.17       36.11      9.88 o 
  -8   1   1        0.74       -2.19      7.20 o 
  -7   1   1      221.85      208.24     11.23 o 
  -6   1   1     1263.17     1328.85     23.75 o 
  -5   1   1       18.31       14.68      6.40 o 
  -4   1   1      393.67      373.94     15.78 o 
  -3   1   1       73.12       71.44      4.42 o 
  -2   1   1     4959.56     4681.83     73.22 o 
  -1   1   1    18743.77    16397.40    242.42 o 
   0   1   1      157.85      139.83      3.62 o 
   1   1   1     1897.78     1956.58     22.81 o 
   2   1   1     2594.32     2611.93     25.21 o 
   3   1   1     1398.60     1424.04     16.33 o 
   4   1   1       11.20       18.64      5.40 o 
   5   1   1      106.81      111.70      6.69 o 
   6   1   1       53.51       57.92      5.87 o 
   7   1   1       27.05       17.95      7.02 o 
   8   1   1        5.14      -14.62      9.75 o 
   9   1   1        0.59        6.42     13.45 o 
 -10   2   1        0.45      -19.50     14.40 o 
  -9   2   1       15.57       22.17     14.15 o 
  -8   2   1       29.93       22.57      9.61 o 
  -7   2   1       67.19       71.98      8.71 o 
  -6   2   1      535.12      545.95     15.82 o 
  -5   2   1      424.04      408.69     11.50 o 
  -4   2   1      285.16      272.25      8.52 o 
  -3   2   1     4127.82     4122.48     69.36 o 
  -2   2   1      940.64     1017.33     21.68 o 
  -1   2   1     1990.23     2053.01     34.93 o 
   0   2   1      720.32      722.02     11.52 o 
   1   2   1      465.57      502.75      6.93 o 
   2   2   1     3307.10     3257.62     89.87 o 
   3   2   1        7.09       16.53      3.33 o 
   4   2   1       50.24       81.65     12.77 o 
   5   2   1      585.26      586.35     11.60 o 
   6   2   1       17.46       18.84      6.31 o 
   7   2   1        8.72        2.61      6.90 o 
   8   2   1       25.44       14.69     11.85 o 
   9   2   1       19.22       36.16     15.84 o 
 -10   3   1       10.06       13.86     15.02 o 
  -9   3   1       74.55       62.86     16.00 o 
  -8   3   1        0.40       -1.77     10.45 o 
  -7   3   1      230.50      247.42     12.06 o 
  -6   3   1        0.63       -2.17      5.02 o 
  -5   3   1       53.18       74.91     10.28 o 
  -4   3   1      132.62      144.52     10.45 o 
  -3   3   1      774.72      800.00     21.10 o 
  -2   3   1     1662.16     1660.60     32.62 o 
  -1   3   1       88.37       96.67      4.44 o 
   0   3   1      974.24      957.87     15.22 o 
   1   3   1      155.08      152.56      4.26 o 
   2   3   1     1464.74     1438.48     16.77 o 
   3   3   1      877.63      891.22     12.90 o 
   4   3   1        3.96       -5.07      3.38 o 
   5   3   1      887.11      869.92     15.02 o 
   6   3   1       37.04       28.15      7.90 o 
   7   3   1        7.24       -3.95      7.36 o 
   8   3   1        1.01       10.45     12.01 o 
 -10   4   1        8.65        4.73     15.67 o 
  -9   4   1       15.12       -0.41     12.79 o 
  -8   4   1       19.47       19.38     12.63 o 
  -7   4   1        7.76       26.95     10.53 o 
  -6   4   1      782.73      785.32     25.46 o 
  -5   4   1      163.23      182.65     14.07 o 
  -3   4   1      359.25      353.21     14.32 o 
  -2   4   1      106.53      135.94      5.84 o 
  -1   4   1       19.84       21.19      6.11 o 
   0   4   1       14.68       11.52      2.35 o 
   1   4   1     1122.88     1126.18     14.12 o 
   2   4   1      740.71      736.78     11.22 o 
   3   4   1      127.14      119.64      5.70 o 
   4   4   1        0.88       -4.22      4.96 o 
   5   4   1        6.75       10.69      6.40 o 
   6   4   1       10.90        2.02      9.67 o 
   7   4   1        0.83      -13.45     11.02 o 
 -10   5   1        8.01      -21.84     14.56 o 
  -9   5   1       60.11       47.68     14.44 o 
  -8   5   1      284.23      282.33     19.21 o 
  -7   5   1      310.14      301.62     19.38 o 
  -6   5   1       86.99       85.28     14.23 o 
  -5   5   1      113.98      114.03     13.62 o 
  -4   5   1      476.61      469.03     11.10 o 
  -3   5   1     2345.17     2277.46     31.24 o 
  -2   5   1      148.56      118.76      6.35 o 
  -1   5   1      359.81      376.03      7.64 o 
   0   5   1        6.38        3.73      2.77 o 
   1   5   1      168.32      157.39      5.48 o 
   2   5   1       61.02       59.56      4.77 o 
   3   5   1       76.55      112.73      8.29 o 
   4   5   1      180.50      174.67     15.14 o 
   5   5   1       44.81       35.83     11.93 o 
   6   5   1       19.11       18.47     12.38 o 
   7   5   1       36.32       21.02     14.69 o 
  -9   6   1        5.62      -11.89     11.85 o 
  -8   6   1        1.97        4.20     11.19 o 
  -7   6   1       57.94       73.88     14.97 o 
  -6   6   1      177.13      191.66     18.51 o 
  -5   6   1      159.84      163.11     14.60 o 
  -4   6   1      318.04      325.71     10.30 o 
  -3   6   1       13.51        7.41      4.80 o 
  -2   6   1      552.30      548.74     13.64 o 
  -1   6   1       14.82        9.24      3.44 o 
   0   6   1      850.64      870.49     17.85 o 
   1   6   1       42.67       39.63      8.04 o 
   2   6   1        0.39       -3.61      5.72 o 
   3   6   1        2.36        0.58      9.30 o 
   4   6   1        2.20       -8.72      9.59 o 
   5   6   1       26.54       17.65     12.63 o 
   6   6   1        0.28      -10.20     14.52 o 
  -9   7   1        0.16        3.66     11.93 o 
  -8   7   1       19.05       21.39     11.48 o 
  -7   7   1       17.51       17.89     12.92 o 
  -6   7   1       48.31       61.71     13.70 o 
  -5   7   1        0.15       -1.73     10.04 o 
  -4   7   1      191.38      189.93     15.43 o 
  -3   7   1      100.99       92.86      8.17 o 
  -2   7   1       11.06       18.79      6.41 o 
  -1   7   1      166.34      179.39      9.62 o 
   0   7   1       16.02       28.18      9.30 o 
   1   7   1       45.20       46.68      7.87 o 
   2   7   1        6.61        7.24     11.07 o 
   3   7   1      119.83      118.64     16.87 o 
   4   7   1       14.53       13.53     12.88 o 
   5   7   1       11.76       13.82     12.92 o 
  -8   8   1       38.90       75.49     17.98 o 
  -7   8   1       20.32        8.47     13.29 o 
  -6   8   1       12.10      -10.82     12.55 o 
  -5   8   1       72.14       53.31     15.39 o 
  -4   8   1       88.70       82.77     14.97 o 
  -3   8   1       59.38       80.06      9.37 o 
  -2   8   1      217.31      194.71     11.06 o 
  -1   8   1      134.84      160.58     11.51 o 
   0   8   1       77.33       89.97      9.74 o 
   1   8   1        2.76        2.63     11.89 o 
   2   8   1        0.85       -9.05     11.89 o 
   3   8   1        2.46        9.59     13.41 o 
   4   8   1       22.99       -0.53     13.95 o 
  -7   9   1        1.64        8.15     16.41 o 
  -6   9   1        0.36       12.63     15.84 o 
  -5   9   1        1.29        7.82     14.69 o 
  -4   9   1       20.47      -15.30     12.22 o 
  -3   9   1        5.43       12.57     12.51 o 
  -2   9   1        1.21      -10.42      8.39 o 
  -1   9   1      156.76      188.69     13.21 o 
   0   9   1        0.44       -9.71     10.65 o 
   1   9   1       78.43       72.53     16.78 o 
   2   9   1       12.71       23.82     14.97 o 
   3   9   1        2.53       -7.78     15.02 o 
  -6  10   1        0.57       -3.62     16.58 o 
  -5  10   1       11.65       25.38     15.43 o 
  -4  10   1        1.72       10.00     14.85 o 
  -3  10   1       47.41       51.18     16.54 o 
  -2  10   1       80.67       71.35     11.09 o 
  -1  10   1       17.99       39.04     14.81 o 
   0  10   1        4.57        3.58     13.53 o 
   1  10   1        0.81       -1.85     14.48 o 
  -1 -10   2       28.34       19.05     15.71 o 
   0 -10   2        0.05       12.98      9.33 o 
   1 -10   2       37.46       38.22     10.58 o 
   2 -10   2       79.09       70.35     17.44 o 
   3 -10   2        1.56       -3.54     13.12 o 
   4 -10   2       22.20        2.63     15.26 o 
   5 -10   2        2.65       -8.84     14.52 o 
   6 -10   2       60.88       78.74     20.94 o 
  -3  -9   2       41.77       39.37     16.17 o 
  -2  -9   2        3.23        1.91     12.38 o 
  -1  -9   2       83.96       84.47     11.46 o 
   0  -9   2        1.43       -1.92      8.08 o 
   1  -9   2       13.85        6.98      7.87 o 
   2  -9   2       26.77       10.17     17.46 o 
   3  -9   2        7.51        4.94     11.35 o 
   4  -9   2      199.54      233.29     22.75 o 
   5  -9   2       16.36       17.24     14.93 o 
   6  -9   2        7.68        2.34     14.60 o 
   7  -9   2       15.83       39.49     16.21 o 
  -5  -8   2       61.96        7.98     14.60 o 
  -4  -8   2       39.24       33.61     14.85 o 
  -3  -8   2       67.83       60.40     10.73 o 
  -2  -8   2       41.85       27.64     13.25 o 
  -1  -8   2        5.39        5.95      8.25 o 
   0  -8   2      432.18      397.57     14.56 o 
   1  -8   2      502.47      517.32     16.01 o 
   2  -8   2        6.16       -8.28      6.46 o 
   3  -8   2        2.48        6.54     11.19 o 
   4  -8   2        0.43      -14.44      9.63 o 
   5  -8   2       75.42       98.89     15.96 o 
   6  -8   2        8.03       12.22     13.45 o 
   7  -8   2      173.44      164.47     21.76 o 
   8  -8   2      152.63      176.69     22.34 o 
  -6  -7   2       19.76       24.27     16.95 o 
  -5  -7   2       38.65       35.05     14.69 o 
  -4  -7   2       91.59      106.15     11.37 o 
  -3  -7   2      600.02      571.80     17.70 o 
  -2  -7   2        2.17       -2.88      6.81 o 
  -1  -7   2       85.90       92.46      9.38 o 
   0  -7   2        0.58       -8.53      5.68 o 
   1  -7   2       72.49       88.51      8.58 o 
   2  -7   2      201.18      200.32      9.74 o 
   3  -7   2       76.73       82.21      7.67 o 
   4  -7   2       84.87      105.39     15.18 o 
   5  -7   2      162.52      177.26     16.33 o 
   6  -7   2        4.70       12.75     13.90 o 
   7  -7   2       85.80       87.13     16.04 o 
   8  -7   2       62.06       85.40     19.25 o 
   9  -7   2        1.03      -17.09     11.40 o 
  -7  -6   2       23.68        0.12     13.66 o 
  -6  -6   2       18.37       21.97     14.77 o 
  -5  -6   2       14.10        8.74     14.85 o 
  -4  -6   2      133.47      131.82     13.47 o 
  -3  -6   2       81.27       76.47      9.03 o 
  -2  -6   2       27.48       21.79      6.21 o 
  -1  -6   2      232.91      222.13     17.05 o 
   0  -6   2     2722.74     2803.31     39.46 o 
   1  -6   2        1.40        6.74      4.77 o 
   2  -6   2       40.20       48.22      7.28 o 
   3  -6   2        3.65        7.56      4.45 o 
   4  -6   2      298.21      270.44     17.15 o 
   5  -6   2      138.95      142.25      9.42 o 
   6  -6   2       46.82       42.40      8.70 o 
   7  -6   2      103.86      126.70     11.82 o 
   8  -6   2       77.06       87.43     11.58 o 
   9  -6   2        6.96        8.15     12.75 o 
  -7  -5   2        2.18      -11.56     13.16 o 
  -6  -5   2        1.16        5.24      9.83 o 
  -5  -5   2       33.80       35.59     14.17 o 
  -4  -5   2     1600.08     1532.46     37.44 o 
  -3  -5   2      232.61      211.00     10.32 o 
  -2  -5   2        9.10        4.80      6.07 o 
  -1  -5   2      741.42      782.95     16.27 o 
   0  -5   2      395.98      391.40     10.82 o 
   1  -5   2     1914.74     1953.27     28.05 o 
   2  -5   2      176.33      225.31      7.84 o 
   3  -5   2      913.27      877.15     12.58 o 
   4  -5   2        0.69       -0.27      5.31 o 
   5  -5   2      334.37      316.90     12.11 o 
   6  -5   2      185.07      174.84     13.18 o 
   7  -5   2      259.40      252.30     12.73 o 
   8  -5   2      478.26      488.93     17.58 o 
   9  -5   2       17.78       13.71     15.08 o 
  -8  -4   2       81.29       74.01     17.57 o 
  -7  -4   2       33.38       25.24     10.02 o 
  -6  -4   2        6.86        1.25      7.49 o 
  -5  -4   2      331.94      325.42     12.95 o 
  -4  -4   2        8.31        0.94      3.99 o 
  -3  -4   2     2426.46     2226.41     35.12 o 
  -2  -4   2     2145.47     2209.44     31.61 o 
  -1  -4   2      976.77      978.86     17.24 o 
   0  -4   2       37.47       41.07      4.50 o 
   1  -4   2      909.16      944.70     15.62 o 
   2  -4   2      133.71      138.32      4.36 o 
   3  -4   2       77.96       99.94      5.15 o 
   4  -4   2      639.87      550.15     13.46 o 
   5  -4   2      132.36      131.65      8.35 o 
   6  -4   2      338.22      355.56     13.35 o 
   7  -4   2        0.41        0.25     13.14 o 
   8  -4   2      102.42      121.56     12.08 o 
   9  -4   2       15.04       19.14     14.67 o 
  -8  -3   2       67.90       57.75     11.21 o 
  -7  -3   2       32.59       32.39      7.06 o 
  -6  -3   2       36.58       40.46     16.49 o 
  -5  -3   2      873.08      846.06     15.25 o 
  -4  -3   2      133.56      145.50      6.37 o 
  -3  -3   2      952.39      964.14     16.50 o 
  -2  -3   2      251.91      277.03      8.47 o 
  -1  -3   2        4.62        1.22      3.10 o 
   0  -3   2     5287.95     5183.06     58.48 o 
   1  -3   2      537.28      498.85      9.25 o 
   2  -3   2     1916.66     1894.78     25.00 o 
   3  -3   2      837.44      863.33     15.35 o 
   4  -3   2      496.58      490.80     12.22 o 
   5  -3   2      140.37      169.35      8.95 o 
   6  -3   2        0.31       -5.30      4.45 o 
   7  -3   2      262.01      254.48     11.99 o 
   8  -3   2      106.60      121.09     11.18 o 
   9  -3   2       12.74       11.17     16.00 o 
  10  -3   2        8.70       -3.69     10.17 o 
  -9  -2   2        1.00        6.99     14.36 o 
  -8  -2   2       28.14       19.96      9.11 o 
  -7  -2   2       31.18       26.34      6.30 o 
  -6  -2   2       15.44        9.55      5.36 o 
  -5  -2   2       39.48       45.76      5.30 o 
  -4  -2   2     1947.11     2051.24     23.95 o 
  -3  -2   2     2114.27     2215.54     30.89 o 
  -2  -2   2     3644.77     3762.88     44.87 o 
  -1  -2   2      671.04      636.24     11.17 o 
   0  -2   2     4809.62     4703.58     51.99 o 
   1  -2   2     2696.43     2696.65     45.09 o 
   2  -2   2      125.28      141.33      5.15 o 
   3  -2   2     4550.08     4559.61     53.52 o 
   4  -2   2      812.34      785.63     24.95 o 
   5  -2   2      267.81      279.31      9.79 o 
   6  -2   2       69.00       74.90      7.72 o 
   7  -2   2      302.38      310.57     12.62 o 
   8  -2   2      254.80      266.22     13.16 o 
   9  -2   2        0.13        1.80      8.92 o 
  10  -2   2        1.96       -9.05     14.81 o 
  -9  -1   2       34.46       27.27     15.80 o 
  -8  -1   2       15.58       10.75      8.55 o 
  -7  -1   2      188.13      188.40     17.46 o 
  -6  -1   2        1.47       -1.04      5.93 o 
  -5  -1   2       78.45       82.29      5.71 o 
  -4  -1   2       49.55       48.33      4.11 o 
  -3  -1   2      175.18      178.42     14.54 o 
  -2  -1   2     1112.88     1215.37     20.28 o 
  -1  -1   2       86.86       94.99      5.39 o 
   0  -1   2     5178.38     5427.28     82.85 o 
   1  -1   2     1145.97     1246.14     21.56 o 
   2  -1   2      518.42      477.76     12.79 o 
   3  -1   2      218.59      202.92     17.65 o 
   4  -1   2       76.49       94.80      3.91 o 
   5  -1   2        4.21        5.66      3.01 o 
   6  -1   2      315.56      302.28     11.10 o 
   7  -1   2       40.80       52.53      8.10 o 
   8  -1   2       17.70       11.65     16.70 o 
   9  -1   2       35.86       36.04     15.80 o 
 -10   0   2        1.17       -7.94     15.59 o 
  -9   0   2       20.28       15.67     12.63 o 
  -8   0   2      125.15      108.11     15.96 o 
  -7   0   2      298.53      314.96     12.89 o 
  -6   0   2      340.56      333.84     11.82 o 
  -5   0   2     1287.35     1208.59     20.98 o 
  -4   0   2      596.21      610.62     12.67 o 
  -3   0   2      199.02      161.18      8.64 o 
  -2   0   2     6001.76     5877.90     90.87 o 
  -1   0   2     9107.51     8685.58    130.16 o 
   0   0   2      211.18      230.95      5.39 o 
   1   0   2       17.22       14.51      3.43 o 
   2   0   2     2236.61     2233.44     21.65 o 
   3   0   2     1064.45     1063.79     12.79 o 
   4   0   2       79.33       75.37      4.10 o 
   5   0   2        9.98        7.97      5.09 o 
   6   0   2      379.86      398.95     13.49 o 
   7   0   2      247.59      244.87     11.90 o 
   8   0   2        0.79       10.16     11.85 o 
   9   0   2        3.18        1.73     12.59 o 
 -10   1   2        8.28      -17.57     13.86 o 
  -9   1   2        5.28        4.48     12.14 o 
  -8   1   2      123.65      117.12     16.13 o 
  -7   1   2        9.93        4.20     10.00 o 
  -6   1   2       19.97       14.53      5.61 o 
  -5   1   2       26.68       39.82      5.38 o 
  -4   1   2     1382.00     1354.62     29.29 o 
  -3   1   2       14.75       13.66      3.91 o 
  -2   1   2     1056.80     1009.02     20.16 o 
  -1   1   2     3654.82     3776.14     58.62 o 
   0   1   2     1504.41     1558.39     18.57 o 
   1   1   2    12536.16    12095.59    132.28 o 
   2   1   2     4662.79     4624.28     42.22 o 
   3   1   2      320.97      298.44      6.16 o 
   4   1   2     2216.69     2290.02     25.07 o 
   5   1   2      166.16      172.45      6.64 o 
   6   1   2      313.54      332.97      9.38 o 
   7   1   2       20.26       15.51     10.28 o 
   8   1   2       27.48       19.13     11.85 o 
   9   1   2        1.12      -10.82     13.70 o 
 -10   2   2        6.03        1.77     14.89 o 
  -9   2   2       11.05       -9.63     13.25 o 
  -8   2   2        3.93        3.41     11.11 o 
  -7   2   2       55.45       59.48     12.09 o 
  -6   2   2      123.24      131.93     12.55 o 
  -5   2   2       38.10       31.88      8.06 o 
  -4   2   2       75.24       96.63      9.13 o 
  -3   2   2      150.33      186.48      8.97 o 
  -1   2   2     1891.27     1851.40     32.21 o 
   0   2   2      979.46      956.96     16.91 o 
   1   2   2       87.64       78.87      2.92 o 
   2   2   2        9.76       11.68      2.20 o 
   3   2   2       39.91       34.08      3.34 o 
   4   2   2      302.02      277.44      7.35 o 
   5   2   2      622.76      581.61     11.64 o 
   6   2   2       49.31       44.96      7.36 o 
   7   2   2       84.56       96.92     15.39 o 
   8   2   2        5.61        6.50     12.67 o 
   9   2   2        1.30        7.28     14.07 o 
 -10   3   2        3.84       -4.44     13.86 o 
  -9   3   2       35.34       25.42     13.66 o 
  -8   3   2       45.63       42.99     12.71 o 
  -7   3   2        1.35       -2.63      9.46 o 
  -6   3   2       56.21       63.48     10.41 o 
  -5   3   2     1761.54     1695.53     38.13 o 
  -4   3   2     1515.86     1515.46     58.60 o 
  -3   3   2     1146.02     1182.01     27.40 o 
  -2   3   2     1877.49     1853.00     35.54 o 
  -1   3   2      159.32      164.39      7.45 o 
   0   3   2     1592.77     1591.52     17.08 o 
   1   3   2       86.56      102.69      3.78 o 
   2   3   2      613.62      632.73      9.73 o 
   3   3   2      573.05      615.11     10.32 o 
   4   3   2        8.81        2.86      3.70 o 
   5   3   2        6.52       -2.15      5.58 o 
   6   3   2        0.94       -4.00      6.22 o 
   7   3   2       63.80       68.65      9.57 o 
   8   3   2       19.64       18.59     13.49 o 
 -10   4   2        0.27       -2.63     12.42 o 
  -9   4   2       85.18       97.29     15.96 o 
  -8   4   2       30.10       39.57     12.71 o 
  -7   4   2       17.32       26.49     11.52 o 
  -6   4   2       16.73       14.64      8.89 o 
  -5   4   2       92.17       83.88     11.31 o 
  -4   4   2      323.32      344.53     15.71 o 
  -3   4   2       40.34       59.16      8.06 o 
  -2   4   2     1299.73     1324.51     28.84 o 
  -1   4   2     3121.45     3297.52     32.62 o 
   0   4   2      267.38      286.05      6.14 o 
   1   4   2      131.67      123.07      4.80 o 
   2   4   2        0.10       -0.32      2.91 o 
   3   4   2       95.43       84.67      5.37 o 
   4   4   2      218.45      218.27      9.68 o 
   5   4   2      247.73      219.02     11.00 o 
   6   4   2       29.71       33.65     10.12 o 
   7   4   2       52.85       19.29     13.66 o 
 -10   5   2        8.20       -1.77     14.19 o 
  -9   5   2        1.42      -12.92     11.81 o 
  -8   5   2       25.61       16.95     12.96 o 
  -7   5   2      143.99      162.04     17.32 o 
  -6   5   2      230.83      243.42     11.76 o 
  -5   5   2       68.55       71.46     11.64 o 
  -4   5   2        0.48        5.14      7.40 o 
  -3   5   2       25.46       24.97      4.78 o 
  -2   5   2      108.49      119.28      6.73 o 
  -1   5   2      235.75      223.73      6.27 o 
   0   5   2      116.36      119.99      5.04 o 
   1   5   2      518.16      477.59      9.18 o 
   2   5   2      409.77      432.58     11.52 o 
   3   5   2        3.56        2.69      4.88 o 
   4   5   2        8.96       -1.93      9.96 o 
   5   5   2        0.39       -1.56     10.41 o 
   6   5   2       24.58       11.93     11.85 o 
   7   5   2       28.64       19.79     14.56 o 
  -9   6   2       87.65       67.01     15.55 o 
  -8   6   2       68.43       65.12     15.80 o 
  -7   6   2       44.53       14.07     11.31 o 
  -6   6   2        1.64       -6.25     10.41 o 
  -5   6   2      205.57      204.29     15.51 o 
  -4   6   2       87.01      100.76      7.51 o 
  -3   6   2      528.87      538.46     13.42 o 
  -2   6   2      813.67      823.32     24.93 o 
  -1   6   2       58.18       78.30      5.27 o 
   0   6   2        2.10       -0.55      3.58 o 
   1   6   2       12.91       15.30      5.69 o 
   2   6   2      138.75      143.57     15.02 o 
   3   6   2       50.95       63.76     12.83 o 
   4   6   2       23.97       12.88     12.59 o 
   5   6   2        0.15        2.63     13.21 o 
   6   6   2        4.47        1.11     13.37 o 
  -9   7   2        5.48       15.80     14.19 o 
  -8   7   2       10.11       10.53     12.38 o 
  -7   7   2        0.92       -3.09     11.35 o 
  -6   7   2      398.64      357.61     21.23 o 
  -5   7   2      234.15      223.62     17.15 o 
  -4   7   2       15.29       28.86      9.65 o 
  -3   7   2       86.55       74.65      8.17 o 
  -2   7   2      296.54      311.97     14.69 o 
  -1   7   2      733.35      749.40     17.80 o 
   0   7   2        1.50       -2.82      8.12 o 
   1   7   2      308.00      290.55     18.27 o 
   2   7   2      100.15       98.15     15.59 o 
   3   7   2       17.92       13.90     12.67 o 
   4   7   2        1.46      -16.13     11.27 o 
   5   7   2       32.84       26.29     15.06 o 
  -8   8   2        0.12       -2.30     10.70 o 
  -7   8   2       25.14       42.78     16.37 o 
  -6   8   2       11.27       36.90     14.89 o 
  -5   8   2       69.10       63.23     15.51 o 
  -4   8   2       47.59       24.39     12.38 o 
  -3   8   2      916.39      916.02     21.14 o 
  -2   8   2      117.02      122.29     10.34 o 
  -1   8   2      124.52      128.43     14.17 o 
   0   8   2       27.39       20.28     11.44 o 
   1   8   2       52.84       75.49     16.13 o 
   2   8   2       74.64       78.04     17.32 o 
   3   8   2       13.51       -3.58     12.67 o 
   4   8   2        4.39       -7.78     13.49 o 
  -7   9   2      130.03      190.80     23.61 o 
  -6   9   2       21.44       22.63     15.10 o 
  -5   9   2       22.22       31.72     14.15 o 
  -4   9   2       94.65       84.58     15.55 o 
  -3   9   2       62.38       98.17     17.17 o 
  -2   9   2      213.36      208.28     12.44 o 
  -1   9   2      294.59      285.41     20.32 o 
   0   9   2      119.74      118.64     17.69 o 
   1   9   2       65.24       53.36     15.59 o 
   2   9   2        2.09        6.91     14.15 o 
   3   9   2        0.82       -3.74     14.56 o 
  -5  10   2       71.91       68.74     18.59 o 
  -4  10   2       64.42       70.30     17.73 o 
  -3  10   2        0.62       10.20     14.85 o 
  -2  10   2       19.24       18.31     13.12 o 
  -1  10   2        3.27       -1.56     13.49 o 
   0  10   2       24.28       18.18     15.26 o 
   1  10   2       18.70       19.42     15.84 o 
  -1 -10   3      107.89      109.09     13.25 o 
   0 -10   3        8.24        6.74      9.70 o 
   1 -10   3        3.79        3.18      8.67 o 
   2 -10   3        0.25       -0.37     14.89 o 
   3 -10   3       13.30       36.82     16.41 o 
   4 -10   3        0.13      -15.22     14.77 o 
   5 -10   3      155.90      182.77     22.54 o 
  -3  -9   3        4.64        7.61     14.60 o 
  -2  -9   3        0.13      -13.48      8.99 o 
  -1  -9   3       38.44       19.00      9.63 o 
   0  -9   3       45.71       22.27      8.77 o 
   1  -9   3        4.11        3.55      8.46 o 
   2  -9   3       15.32       26.58      9.87 o 
   3  -9   3       52.06       60.23     16.46 o 
   4  -9   3       44.86       48.38     14.77 o 
   5  -9   3       13.75        8.39     15.02 o 
   6  -9   3       30.29        1.40     14.15 o 
   7  -9   3       48.69       38.67     16.78 o 
  -5  -8   3        4.16       -1.15     14.64 o 
  -4  -8   3       13.78        0.60      9.76 o 
  -3  -8   3       43.87       46.29     10.22 o 
  -2  -8   3      188.30      215.21     14.24 o 
  -1  -8   3       55.10       73.33      9.57 o 
   0  -8   3       29.23       20.28     10.04 o 
   1  -8   3       50.72       47.79      8.17 o 
   2  -8   3       28.97       20.75      7.05 o 
   3  -8   3       54.76       57.63     14.07 o 
   4  -8   3      359.87      329.55     21.68 o 
   5  -8   3       13.88       -5.27     11.60 o 
   6  -8   3       47.28       36.98     14.32 o 
   7  -8   3       22.34       18.27     14.23 o 
   8  -8   3       18.90       23.61     16.99 o 
  -6  -7   3       77.01       84.58     19.50 o 
  -5  -7   3      261.29      238.92     14.71 o 
  -4  -7   3        0.15       -4.94      8.14 o 
  -3  -7   3       22.84       14.70     12.71 o 
  -2  -7   3      119.30      120.02     10.93 o 
  -1  -7   3      461.22      439.88     14.50 o 
   0  -7   3       27.22       30.60      8.17 o 
   1  -7   3      306.03      305.32     11.90 o 
   2  -7   3      238.19      231.36     10.46 o 
   3  -7   3      102.29      119.96     14.44 o 
   4  -7   3      330.11      310.47     18.92 o 
   5  -7   3      268.15      214.70     19.01 o 
   6  -7   3      868.03      832.75     21.53 o 
   7  -7   3       80.13       80.56     11.07 o 
   8  -7   3        4.04       32.01     15.06 o 
  -7  -6   3        9.93       10.00     14.77 o 
  -6  -6   3       54.24       39.55      9.88 o 
  -5  -6   3       39.02       34.71     14.34 o 
  -4  -6   3      337.55      276.24     13.49 o 
  -3  -6   3        1.92        1.32      6.55 o 
  -2  -6   3       60.60       61.33      7.89 o 
  -1  -6   3       20.33       20.38      6.16 o 
   0  -6   3       29.79       37.52      6.29 o 
   1  -6   3       37.02       33.89      6.09 o 
   2  -6   3       11.54        9.86      4.95 o 
   3  -6   3       40.86       48.28      4.42 o 
   4  -6   3       35.02       39.99      6.92 o 
   5  -6   3      121.35      138.04      9.64 o 
   6  -6   3       23.87       19.46      9.28 o 
   7  -6   3       24.09       19.70      8.47 o 
   8  -6   3        8.09       -4.37      8.91 o 
   9  -6   3       36.18       51.03     11.09 o 
  -7  -5   3       39.55       39.14     10.80 o 
  -6  -5   3       95.81      107.01     11.90 o 
  -5  -5   3      103.86       99.73     10.78 o 
  -4  -5   3        8.17        3.25      7.80 o 
  -3  -5   3      386.37      403.77     13.70 o 
  -2  -5   3      117.35      123.52      8.86 o 
  -1  -5   3     1162.29     1052.14     19.88 o 
   0  -5   3      886.84      936.07     18.37 o 
   1  -5   3      190.93      150.35     17.26 o 
   2  -5   3       74.72       76.49      4.28 o 
   3  -5   3       41.45       41.72      6.43 o 
   4  -5   3      434.05      440.26     21.19 o 
   5  -5   3      554.60      549.78     15.42 o 
   6  -5   3      107.08      125.80     10.60 o 
   7  -5   3       49.75       47.70      9.48 o 
   8  -5   3       36.96       33.68      9.71 o 
   9  -5   3        3.32        6.63      9.72 o 
  -7  -4   3       28.30       25.32      9.41 o 
  -6  -4   3        6.17        3.01     12.61 o 
  -5  -4   3      469.17      404.84     23.65 o 
  -4  -4   3       43.86       60.91      7.73 o 
  -3  -4   3      498.56      444.92     23.43 o 
  -2  -4   3        4.08        4.58      6.25 o 
  -1  -4   3      828.96      872.51     16.35 o 
   0  -4   3       55.46       47.21      4.86 o 
   1  -4   3      204.14      160.00      4.50 o 
   2  -4   3     4412.64     4511.45     42.54 o 
   3  -4   3      897.75      992.33     17.72 o 
   4  -4   3      297.40      281.11     10.13 o 
   5  -4   3        1.72       -7.37      4.91 o 
   6  -4   3      296.60      283.81     12.51 o 
   7  -4   3      344.14      328.04     13.99 o 
   8  -4   3      193.45      209.06     13.19 o 
   9  -4   3       33.97       28.26     19.68 o 
  -8  -3   3        3.96        7.61     14.36 o 
  -7  -3   3       13.49       19.25      9.07 o 
  -6  -3   3        7.12       -1.64      7.28 o 
  -5  -3   3       32.58       24.66      6.86 o 
  -4  -3   3        2.71       -7.58      5.06 o 
  -3  -3   3       86.70       96.55     13.06 o 
  -2  -3   3      171.61      175.98      7.66 o 
  -1  -3   3       94.75      112.69      5.52 o 
   0  -3   3       29.90       16.91      2.92 o 
   1  -3   3      313.19      336.27      5.91 o 
   2  -3   3      578.71      581.23     11.32 o 
   3  -3   3      264.75      314.96      9.17 o 
   4  -3   3      927.81      888.28     19.68 o 
   5  -3   3     1607.73     1573.36     30.77 o 
   6  -3   3       50.90       54.52      7.66 o 
   7  -3   3        3.28       -3.55      6.73 o 
   8  -3   3       37.69       36.86      9.62 o 
   9  -3   3        0.82       -7.19      8.84 o 
  -9  -2   3        0.61        3.29     15.30 o 
  -8  -2   3        0.00       -9.59     12.55 o 
  -7  -2   3       60.81       65.45     14.23 o 
  -6  -2   3      268.37      261.10     16.62 o 
  -5  -2   3        0.52       -1.22      5.59 o 
  -4  -2   3      158.18      158.36      8.04 o 
  -3  -2   3       20.52       18.19      5.06 o 
  -2  -2   3     1243.63     1196.12     26.90 o 
  -1  -2   3       69.48       78.33      4.85 o 
   0  -2   3     2203.66     2172.60     38.13 o 
   1  -2   3     1580.15     1563.25     20.31 o 
   2  -2   3        4.32        2.17      2.56 o 
   3  -2   3      394.80      354.83      9.39 o 
   4  -2   3      272.23      295.62     13.80 o 
   5  -2   3      465.19      525.58     13.76 o 
   6  -2   3      139.29      136.39      9.56 o 
   7  -2   3       82.09      115.65      9.98 o 
   8  -2   3       13.88       10.03      7.94 o 
   9  -2   3        0.89       14.23     13.95 o 
  -9  -1   3       10.89        6.66     13.41 o 
  -8  -1   3        8.36        2.43     11.44 o 
  -7  -1   3       79.08       86.31     14.56 o 
  -6  -1   3       51.22       51.38     11.64 o 
  -5  -1   3       11.05       19.01      7.86 o 
  -4  -1   3     1763.80     1700.79     36.28 o 
  -3  -1   3     3003.76     3052.66     54.34 o 
  -2  -1   3      384.42      411.99     12.92 o 
  -1  -1   3     2789.36     2836.15     47.84 o 
   0  -1   3      186.42      204.00      7.08 o 
   1  -1   3     6282.05     6379.55     80.55 o 
   2  -1   3     2930.08     3102.29     36.78 o 
   3  -1   3      191.47      230.93     38.79 o 
   4  -1   3     1954.06     2142.74     23.22 o 
   5  -1   3      373.64      334.49     10.47 o 
   6  -1   3      100.18      109.84      8.46 o 
   7  -1   3        2.22        4.29      6.86 o 
   8  -1   3       50.66       43.93     14.36 o 
   9  -1   3       36.82       41.71     16.74 o 
 -10   0   3        1.63      -18.64     14.73 o 
  -9   0   3        2.82       -8.27     13.12 o 
  -8   0   3       13.28        2.51     11.07 o 
  -7   0   3       81.31      123.95     14.93 o 
  -6   0   3       54.93       54.01     10.86 o 
  -5   0   3        8.48       11.02      7.28 o 
  -4   0   3      433.22      393.77     14.93 o 
  -3   0   3     1973.53     1857.57     35.67 o 
  -2   0   3      548.80      530.10     13.66 o 
  -1   0   3     2060.19     2155.40     36.28 o 
   0   0   3     3976.47     3889.63     52.31 o 
   1   0   3       28.28       24.82      2.01 o 
   2   0   3      185.64      181.38     13.04 o 
   3   0   3       10.32       20.41      4.62 o 
   4   0   3      636.56      613.08      9.88 o 
   5   0   3      710.74      724.51     14.03 o 
   6   0   3       56.76       57.38     10.74 o 
   7   0   3       16.60       33.44     12.96 o 
   8   0   3       69.55       51.50     15.51 o 
   9   0   3        2.25      -17.71     11.81 o 
 -10   1   3        0.93       -0.78     14.81 o 
  -9   1   3        1.72        2.30     12.92 o 
  -8   1   3       49.71       45.74     13.33 o 
  -7   1   3      322.19      366.49     18.96 o 
  -6   1   3      127.94      123.95     13.58 o 
  -5   1   3        2.52        2.63      6.91 o 
  -4   1   3     2160.34     2094.68     40.97 o 
  -3   1   3      221.24      221.16      9.96 o 
  -2   1   3     2986.93     2836.60     47.39 o 
  -1   1   3     1571.69     1595.52     27.27 o 
   0   1   3     1251.71     1296.29     16.14 o 
   1   1   3      238.78      231.77      8.76 o 
   2   1   3        6.05        9.16      1.82 o 
   3   1   3     1949.29     1962.25     21.09 o 
   4   1   3      183.45      193.23      6.03 o 
   5   1   3      239.11      250.11     10.86 o 
   6   1   3       41.44       53.95      9.59 o 
   7   1   3      153.20      162.95     17.15 o 
   8   1   3       36.00       21.93     14.07 o 
   9   1   3        1.05       -6.34     15.22 o 
 -10   2   3       15.95       33.12     15.02 o 
  -9   2   3       25.52        8.43     13.45 o 
  -8   2   3      134.72      175.16     17.32 o 
  -7   2   3       20.35       11.85      9.79 o 
  -6   2   3      129.82      139.21     13.90 o 
  -5   2   3      273.32      297.42     14.81 o 
  -4   2   3     1548.04     1467.01     31.96 o 
  -3   2   3     1915.01     1751.97     34.31 o 
  -2   2   3     3056.94     3284.43     54.51 o 
  -1   2   3     6523.08     6488.50     70.75 o 
   0   2   3     1123.12     1192.42     15.57 o 
   1   2   3     2194.93     2211.16     26.42 o 
   2   2   3      359.48      334.71      6.14 o 
   3   2   3        4.28        6.45      2.71 o 
   4   2   3     1355.66     1386.57     17.92 o 
   5   2   3      526.77      529.48     26.53 o 
   6   2   3        4.06        3.20     13.41 o 
   7   2   3        4.63       -5.76      9.71 o 
   8   2   3       14.05       11.35     11.60 o 
 -10   3   3        0.12      -19.75     14.07 o 
  -9   3   3       59.24       66.03     15.67 o 
  -8   3   3        0.84       -4.24     10.24 o 
  -7   3   3       23.98       26.33     10.24 o 
  -6   3   3        7.93       11.40      8.19 o 
  -5   3   3      571.03      567.21     19.91 o 
  -4   3   3      172.03      207.29     11.52 o 
  -3   3   3      475.40      453.30     15.88 o 
  -2   3   3      332.34      330.25     12.01 o 
  -1   3   3     1479.15     1561.44     21.00 o 
   0   3   3     2900.83     2848.19     33.59 o 
   1   3   3      394.70      404.43      6.97 o 
   2   3   3       22.46       18.50      3.21 o 
   3   3   3      329.29      348.70     10.24 o 
   4   3   3      262.89      243.58     10.13 o 
   5   3   3        4.42        2.18      5.91 o 
   6   3   3        2.90        1.43      7.11 o 
   7   3   3       15.96       14.58      8.11 o 
   8   3   3       27.54       36.53     14.23 o 
 -10   4   3       14.45        5.76     13.58 o 
  -9   4   3        6.61      -10.12     13.58 o 
  -8   4   3        2.27        1.28     11.23 o 
  -7   4   3      122.12      115.84     15.30 o 
  -6   4   3       31.06       36.37      9.75 o 
  -5   4   3      166.26      172.78     12.46 o 
  -4   4   3     1939.92     1828.94     40.93 o 
  -3   4   3      979.59      932.59     24.60 o 
  -2   4   3      804.88      904.29     22.67 o 
  -1   4   3       21.51       21.65      4.75 o 
   0   4   3       16.25       22.71      3.39 o 
   1   4   3     1030.56     1077.09     14.12 o 
   2   4   3      170.05      169.52      5.98 o 
   3   4   3      349.02      334.11     11.38 o 
   4   4   3        2.67        1.65      6.89 o 
   5   4   3       69.10       74.08      9.77 o 
   6   4   3       19.33       17.60      7.98 o 
   7   4   3      214.16      200.26     19.50 o 
 -10   5   3       10.29       -7.03     13.99 o 
  -9   5   3       53.18       50.15     15.26 o 
  -8   5   3       25.93       48.05     14.52 o 
  -7   5   3       56.77       66.60     12.63 o 
  -6   5   3      554.66      517.47     22.50 o 
  -5   5   3      282.47      272.87     16.54 o 
  -4   5   3      207.42      266.24     15.06 o 
  -3   5   3      655.74      592.46     20.45 o 
  -2   5   3      222.82      218.23     12.05 o 
  -1   5   3     1140.28     1214.68     16.16 o 
   0   5   3      748.94      733.76     11.68 o 
   1   5   3      151.15      159.73      5.99 o 
   2   5   3       17.90       13.71      5.37 o 
   3   5   3       52.90       46.84      6.87 o 
   4   5   3      179.57      175.08     17.85 o 
   5   5   3        4.39      -13.49     10.61 o 
   6   5   3        0.12        4.61     12.67 o 
   7   5   3        0.42        4.20     12.79 o 
  -9   6   3        0.71       -1.19     13.25 o 
  -8   6   3        1.12        0.16     12.30 o 
  -7   6   3       50.19       72.57     13.41 o 
  -6   6   3      267.39      263.82     19.25 o 
  -5   6   3      129.38      154.02     15.51 o 
  -4   6   3     2125.17     2122.08     47.84 o 
  -3   6   3       57.80       59.83      6.93 o 
  -2   6   3        2.62       -5.00      3.56 o 
  -1   6   3      287.50      309.15      8.18 o 
   0   6   3      846.98      899.40     14.20 o 
   1   6   3      316.00      319.64     18.02 o 
   2   6   3        2.81       -9.05      8.72 o 
   3   6   3       97.10       93.09     14.97 o 
   4   6   3       46.68       27.60     12.83 o 
   5   6   3        0.97      -18.57     12.38 o 
   6   6   3       17.48       -7.73     12.55 o 
  -9   7   3        4.42       -9.63     12.55 o 
  -8   7   3       52.57       63.64     15.26 o 
  -7   7   3        0.14       -5.59      9.30 o 
  -6   7   3       50.50       62.94     13.82 o 
  -5   7   3      278.27      281.01     19.46 o 
  -4   7   3      424.69      421.61     13.25 o 
  -3   7   3       46.76       42.51      7.26 o 
  -2   7   3      160.11      150.65      7.08 o 
  -1   7   3      139.34      146.10      9.58 o 
   0   7   3       59.37       83.71     14.60 o 
   1   7   3       15.97       15.55     10.78 o 
   2   7   3      120.01       87.17     15.55 o 
   3   7   3       10.22        9.21     13.62 o 
   4   7   3       29.71       28.96     14.69 o 
   5   7   3       11.27       -3.50     15.30 o 
  -8   8   3       76.95       75.78     14.89 o 
  -7   8   3       47.52       73.64     16.74 o 
  -6   8   3       55.68       62.24     15.76 o 
  -5   8   3      417.10      397.43     23.04 o 
  -4   8   3        9.03        9.78      7.37 o 
  -3   8   3      111.79      128.98     10.73 o 
  -2   8   3        2.35        0.16      8.84 o 
  -1   8   3      239.84      270.77     19.25 o 
   0   8   3      173.52      182.03     18.47 o 
   1   8   3      125.01      116.21     17.28 o 
   2   8   3       22.18       23.49     15.34 o 
   3   8   3       12.77       12.55     14.19 o 
   4   8   3        7.37        1.03     16.17 o 
  -7   9   3       22.62        1.23     16.00 o 
  -6   9   3       29.06        6.01     14.81 o 
  -5   9   3       79.98      116.13     17.57 o 
  -4   9   3      537.77      487.48     26.04 o 
  -3   9   3      100.04       89.23     16.21 o 
  -2   9   3       67.42       91.41     15.59 o 
  -1   9   3       11.12      -14.03     11.60 o 
   0   9   3       42.15       49.98     15.67 o 
   1   9   3       12.34       12.92     14.07 o 
   2   9   3       14.63       25.05     16.29 o 
  -5  10   3       70.08       47.10     17.65 o 
  -4  10   3       46.96       49.20     16.87 o 
  -3  10   3       12.95        0.78     11.81 o 
  -2  10   3        1.35       -3.21     11.77 o 
  -1  10   3        3.37       21.76     14.69 o 
   0  10   3       24.85       34.68     16.58 o 
  -1 -10   4        0.07        2.28     10.05 o 
   0 -10   4       10.05       -3.29      9.77 o 
   1 -10   4        2.49       -6.61     13.04 o 
   2 -10   4        1.86       -2.63     14.27 o 
   3 -10   4      146.72      200.46     22.26 o 
   4 -10   4        9.82        4.32     15.80 o 
   5 -10   4       49.72       36.98     17.98 o 
  -3  -9   4        9.46      -15.26     10.37 o 
  -2  -9   4        3.39        1.71      9.18 o 
  -1  -9   4        5.80        5.16     21.82 o 
   0  -9   4        0.66       -5.17     12.22 o 
   1  -9   4       72.63       73.02     11.15 o 
   2  -9   4       71.38       62.90     15.14 o 
   3  -9   4       10.19       -7.12     13.08 o 
   4  -9   4       85.44      107.12     17.36 o 
   5  -9   4       68.85       75.08     16.95 o 
   6  -9   4        4.15      -13.99     14.64 o 
   7  -9   4        0.89       -9.75     14.40 o 
  -5  -8   4        4.55       -8.60     14.48 o 
  -4  -8   4       11.65        1.32     12.51 o 
  -3  -8   4       37.34       27.26     13.53 o 
  -2  -8   4        7.28        9.22      9.03 o 
  -1  -8   4       20.10       21.37      9.04 o 
   0  -8   4      188.94      192.25     12.16 o 
   1  -8   4       19.81        1.29      7.06 o 
   2  -8   4       54.91       51.12      9.19 o 
   3  -8   4      104.32      122.55     16.99 o 
   4  -8   4       84.73       70.88     15.92 o 
   5  -8   4       80.03       80.92     15.71 o 
   6  -8   4        0.21       -4.40     14.23 o 
   7  -8   4       38.71       33.44     17.20 o 
   8  -8   4       77.52       82.15     20.08 o 
  -6  -7   4        4.68       10.37     15.14 o 
  -5  -7   4        4.22       -2.51      9.60 o 
  -4  -7   4       17.85       29.12      9.58 o 
  -3  -7   4        0.28       -7.21      7.50 o 
  -2  -7   4       39.52       30.08      8.05 o 
  -1  -7   4       15.88       16.84      8.84 o 
   0  -7   4      142.14      158.04     10.99 o 
   1  -7   4       22.26       25.32      6.63 o 
   2  -7   4       82.71       87.56     10.59 o 
   3  -7   4      325.05      287.72     19.09 o 
   4  -7   4       39.53       35.71     12.38 o 
   5  -7   4        0.67       -0.99      8.45 o 
   6  -7   4       27.77       29.89      8.70 o 
   7  -7   4        0.04        2.10     19.68 o 
   8  -7   4        0.34        0.48      9.27 o 
  -7  -6   4        1.21       12.67     16.50 o 
  -6  -6   4       11.03        1.30     12.30 o 
  -5  -6   4       39.96       38.06      9.83 o 
  -4  -6   4       30.69       21.18      8.42 o 
  -3  -6   4        6.48        7.97      7.51 o 
  -2  -6   4        0.25       -1.46     10.74 o 
  -1  -6   4      712.69      681.86     17.16 o 
   0  -6   4       74.12       60.15      7.36 o 
   1  -6   4       37.21       29.57      5.84 o 
   2  -6   4      775.57      735.42     15.85 o 
   3  -6   4       28.03       25.87      5.74 o 
   4  -6   4       75.01       74.78      7.78 o 
   5  -6   4      133.46      143.75     10.50 o 
   6  -6   4       79.31       83.15     10.19 o 
   7  -6   4      230.86      243.66     31.55 o 
   8  -6   4        4.67        6.80      9.88 o 
   9  -6   4        0.17       -5.85      9.53 o 
  -7  -5   4        0.96       -9.52      9.44 o 
  -6  -5   4       16.25        5.75      8.57 o 
  -5  -5   4       53.55       63.49     12.18 o 
  -4  -5   4       24.74       21.83      7.75 o 
  -3  -5   4       20.24       14.93      6.29 o 
  -2  -5   4        8.64        6.84      5.37 o 
  -1  -5   4       17.83       24.19      5.60 o 
   0  -5   4      245.83      230.66      9.07 o 
   1  -5   4      260.60      256.11      6.11 o 
   2  -5   4     1072.61     1124.26     19.27 o 
   3  -5   4     1372.58     1318.20     22.25 o 
   4  -5   4      180.48      166.25      8.96 o 
   5  -5   4       81.95      111.88      9.34 o 
   6  -5   4       29.97       29.59      8.06 o 
   7  -5   4       44.62       46.25      9.60 o 
   8  -5   4       52.81       53.78     11.25 o 
   9  -5   4        1.07      -15.07     10.04 o 
  -8  -4   4       31.89       33.86     16.74 o 
  -7  -4   4        0.66      -16.87     13.16 o 
  -6  -4   4        0.51       -9.46      7.72 o 
  -5  -4   4       66.14       73.07      9.25 o 
  -4  -4   4        1.24       -2.03      5.82 o 
  -3  -4   4       88.15       77.72      7.75 o 
  -2  -4   4      838.87      831.97     17.21 o 
  -1  -4   4     1348.37     1284.52     21.34 o 
   0  -4   4        2.94       -3.03      3.19 o 
   1  -4   4      114.03      112.20      5.31 o 
   2  -4   4        5.17       -0.89      3.20 o 
   3  -4   4      140.75      154.42      7.98 o 
   4  -4   4      670.08      681.54     15.52 o 
   5  -4   4      398.23      401.01     12.93 o 
   6  -4   4      612.83      613.70     17.29 o 
   7  -4   4        2.20       -0.73      7.31 o 
   8  -4   4        2.42        2.53      8.42 o 
   9  -4   4        5.24      -11.52      9.59 o 
  -9  -3   4       14.55       43.98     18.22 o 
  -8  -3   4        0.05       23.78     15.18 o 
  -7  -3   4        1.31        6.38     12.55 o 
  -6  -3   4       80.82       99.59     15.67 o 
  -5  -3   4      823.42      844.51     19.84 o 
  -4  -3   4        3.37       -1.88      5.11 o 
  -3  -3   4      246.78      264.30      9.77 o 
  -2  -3   4      591.29      599.40     13.45 o 
  -1  -3   4      471.82      487.18     11.05 o 
   0  -3   4     1218.50     1263.50     27.27 o 
   1  -3   4       77.15       94.80      6.23 o 
   2  -3   4     3137.29     3174.41     39.25 o 
   3  -3   4      110.51       92.50      5.92 o 
   4  -3   4      177.68      193.40     11.58 o 
   5  -3   4       44.60       47.60      6.85 o 
   6  -3   4       42.51       54.98      7.73 o 
   7  -3   4      299.78      281.50     13.02 o 
   8  -3   4        4.00       -7.05     11.97 o 
   9  -3   4       14.74       14.48     15.51 o 
  -9  -2   4       17.17      -10.08     15.22 o 
  -8  -2   4        0.73       -4.85     13.45 o 
  -7  -2   4       13.66       21.72     12.92 o 
  -6  -2   4        9.23       14.52      9.87 o 
  -5  -2   4      377.72      427.58     19.66 o 
  -4  -2   4      585.07      588.06     21.02 o 
  -3  -2   4      268.93      285.62     14.32 o 
  -2  -2   4     2837.14     2821.09     52.04 o 
  -1  -2   4       68.95       78.26      7.69 o 
   0  -2   4     1232.51     1192.03     16.51 o 
   1  -2   4      882.57      813.82     13.06 o 
   2  -2   4     2195.30     2187.50     28.42 o 
   3  -2   4     2131.93     2130.76     29.14 o 
   4  -2   4      244.64      225.66      8.75 o 
   5  -2   4     1121.53     1106.53     21.12 o 
   6  -2   4       59.22       75.15      8.76 o 
   7  -2   4       38.49       14.08      8.72 o 
   8  -2   4        1.95        8.52     13.53 o 
   9  -2   4        2.24       12.30     15.71 o 
  -9  -1   4        0.88      -16.25     13.90 o 
  -8  -1   4        6.41       28.43     13.41 o 
  -7  -1   4       22.45       25.38     11.44 o 
  -6  -1   4      147.11      132.09     13.86 o 
  -5  -1   4      457.06      443.75     19.17 o 
  -4  -1   4       12.26       15.92      6.75 o 
  -3  -1   4       66.30       53.64      7.57 o 
  -2  -1   4     1274.13     1224.46     26.78 o 
  -1  -1   4     1117.49     1121.84     30.01 o 
   0  -1   4      755.17      785.34     11.94 o 
   1  -1   4     3166.34     3003.63     35.29 o 
   2  -1   4     1654.78     1712.06     22.90 o 
   3  -1   4       49.90       40.84      4.37 o 
   4  -1   4      554.50      559.06      9.42 o 
   5  -1   4      378.62      383.86     11.27 o 
   6  -1   4      362.17      386.35     12.72 o 
   7  -1   4      281.95      300.92     12.63 o 
   8  -1   4       24.52       22.83     14.56 o 
   9  -1   4        2.98      -15.47     13.08 o 
 -10   0   4        0.57        5.84     16.91 o 
  -9   0   4        5.84      -17.28     11.52 o 
  -8   0   4      174.08      188.57     18.88 o 
  -7   0   4       14.98        3.78     10.86 o 
  -6   0   4      158.81      157.39     14.73 o 
  -5   0   4      697.77      687.16     21.80 o 
  -4   0   4      118.21      131.68      9.67 o 
  -3   0   4     1404.74     1286.66     28.01 o 
  -2   0   4     3012.36     3049.53     52.00 o 
  -1   0   4     2097.47     2074.53     43.17 o 
   0   0   4      370.87      377.31      7.28 o 
   1   0   4      200.08      191.41      4.70 o 
   2   0   4     1634.48     1645.01     21.60 o 
   3   0   4      643.28      639.59     11.72 o 
   4   0   4       25.56       27.34      5.11 o 
   5   0   4       25.97       26.34      4.13 o 
   6   0   4       63.77       56.32     12.75 o 
   7   0   4        7.92       12.14     11.40 o 
   8   0   4       68.63       69.81     16.66 o 
   9   0   4       18.62        6.83     15.39 o 
 -10   1   4       12.15        8.47     15.76 o 
  -9   1   4        2.42      -17.22     11.48 o 
  -8   1   4        0.64        0.99     12.09 o 
  -7   1   4      241.68      257.11     18.18 o 
  -6   1   4     1206.50     1309.62     34.19 o 
  -5   1   4      823.53      826.33     24.23 o 
  -4   1   4      105.06       98.52      9.79 o 
  -3   1   4       10.86        7.03      5.10 o 
  -2   1   4     7763.75     7861.31    120.66 o 
  -1   1   4    11195.72    11360.30    120.57 o 
   0   1   4     1389.34     1377.44     17.59 o 
   1   1   4     2016.23     1950.58     36.86 o 
   2   1   4      126.55      146.54      5.49 o 
   3   1   4      846.62      793.51     20.35 o 
   4   1   4        5.45        6.58      3.16 o 
   5   1   4      524.68      513.86     13.68 o 
   6   1   4      410.66      403.35     21.68 o 
   7   1   4       28.41       14.77     11.11 o 
   8   1   4        0.44       32.99     14.60 o 
   9   1   4        8.18       18.31     14.32 o 
 -10   2   4        0.47        0.66     14.89 o 
  -9   2   4       30.62       38.83     14.03 o 
  -8   2   4        0.81       21.51     11.52 o 
  -7   2   4      103.17      124.28     15.76 o 
  -6   2   4      158.74      179.15     14.56 o 
  -5   2   4     1170.85     1113.47     28.84 o 
  -4   2   4        3.93        1.85      5.02 o 
  -3   2   4      921.69      973.19     22.83 o 
  -2   2   4     1556.23     1499.47     28.84 o 
  -1   2   4      303.38      361.89      7.63 o 
   0   2   4      381.88      407.80      7.18 o 
   1   2   4     2050.24     1971.31     37.68 o 
   2   2   4      983.70     1020.98     17.71 o 
   3   2   4      245.03      255.21      6.29 o 
   4   2   4       28.94       25.05      5.82 o 
   5   2   4        4.88       -1.01      6.27 o 
   6   2   4      243.01      242.03     12.38 o 
   7   2   4       28.17       23.94     13.04 o 
   8   2   4       16.84       22.83     13.16 o 
 -10   3   4        9.33       17.73     14.36 o 
  -9   3   4       57.17       75.53     17.24 o 
  -8   3   4       39.05       48.95     12.63 o 
  -7   3   4      734.68      732.04     26.66 o 
  -6   3   4        0.99        5.06      8.97 o 
  -5   3   4      260.89      269.29     14.93 o 
  -4   3   4        3.05        0.29      5.55 o 
  -3   3   4      456.07      404.09     14.44 o 
  -2   3   4     6268.22     6238.10     69.79 o 
  -1   3   4        1.04        0.69      2.62 o 
   0   3   4      154.59      158.46     11.05 o 
   1   3   4      110.54      110.00     13.58 o 
   2   3   4      867.20      878.00     11.85 o 
   3   3   4       74.59       83.72      8.89 o 
   4   3   4      338.41      340.49     12.22 o 
   5   3   4      394.80      378.82     19.95 o 
   6   3   4        2.68        5.24      7.33 o 
   7   3   4       30.63       31.72     12.46 o 
   8   3   4        5.72        0.82     13.49 o 
 -10   4   4        7.68       21.89     15.76 o 
  -9   4   4       10.63        6.50     13.49 o 
  -8   4   4      160.83      174.05     18.64 o 
  -7   4   4      230.75      214.94     17.28 o 
  -6   4   4     1279.05     1263.95     34.35 o 
  -5   4   4      585.38      581.93     20.90 o 
  -4   4   4      292.90      255.22     13.62 o 
  -3   4   4      275.18      311.00     13.78 o 
  -2   4   4     2839.85     3058.42     54.92 o 
  -1   4   4     1274.45     1259.27     24.42 o 
   0   4   4      217.56      244.11      7.19 o 
   1   4   4      960.08      896.20     12.56 o 
   2   4   4      465.91      492.16     24.62 o 
   3   4   4        2.22       12.80      5.70 o 
   4   4   4       34.57       26.87      7.47 o 
   5   4   4      120.16      126.37     14.56 o 
   6   4   4      153.20      137.50     12.00 o 
   7   4   4       30.61        6.25     12.63 o 
  -9   5   4      100.72       87.71     16.08 o 
  -8   5   4       73.78       54.84     15.06 o 
  -7   5   4      191.83      196.76     16.17 o 
  -6   5   4      626.13      649.15     24.39 o 
  -5   5   4       89.65       72.28     11.56 o 
  -4   5   4       91.06       92.40     12.30 o 
  -3   5   4      486.29      496.61     18.88 o 
  -2   5   4      182.89      158.12      7.65 o 
  -1   5   4      458.78      475.21      9.55 o 
   0   5   4       26.57       25.42      3.80 o 
   1   5   4      972.45      953.88     18.71 o 
   2   5   4       16.09       19.11      6.12 o 
   3   5   4       59.19       60.72      8.22 o 
   4   5   4       34.60       38.75      7.83 o 
   5   5   4        0.18      -13.29     11.44 o 
   6   5   4       26.03       19.17     13.29 o 
  -9   6   4        0.17       -5.59     12.14 o 
  -8   6   4        1.04        1.07     12.38 o 
  -7   6   4      150.28      162.45     17.52 o 
  -6   6   4      670.85      605.63     24.27 o 
  -5   6   4      184.37      194.00     16.41 o 
  -4   6   4       31.18       26.57     10.28 o 
  -3   6   4      328.78      343.46     17.11 o 
  -2   6   4      164.72      179.04      7.12 o 
  -1   6   4      508.83      476.91     10.48 o 
   0   6   4        9.09        9.90      5.47 o 
   1   6   4       25.45       26.29      6.15 o 
   2   6   4       76.64       97.21     14.52 o 
   3   6   4       29.85       13.49     11.07 o 
   4   6   4      158.92      145.46     18.14 o 
   5   6   4       85.88       70.80     16.46 o 
   6   6   4       24.27       27.03     16.58 o 
  -9   7   4       38.69       39.45     15.34 o 
  -8   7   4        5.15        0.58     12.42 o 
  -7   7   4      322.70      308.45     19.42 o 
  -6   7   4      335.65      365.47     21.72 o 
  -5   7   4      574.37      469.30     23.45 o 
  -4   7   4        6.12        5.41      6.23 o 
  -3   7   4       76.19       72.66      6.66 o 
  -2   7   4      274.59      293.03      9.13 o 
  -1   7   4      133.59      171.01     16.25 o 
   0   7   4       24.21       22.87     12.01 o 
   1   7   4        8.72       -8.89     10.16 o 
   2   7   4      158.66      178.08     18.96 o 
   3   7   4        0.45       -3.00     11.31 o 
   4   7   4       22.75       28.01     16.08 o 
   5   7   4       16.05       -8.10     15.34 o 
  -8   8   4       23.43       12.75     12.30 o 
  -7   8   4        0.08       -7.82     10.74 o 
  -6   8   4        7.43       12.14     13.62 o 
  -5   8   4       98.22       67.42     15.34 o 
  -4   8   4       61.52       79.35      9.11 o 
  -3   8   4       16.02        9.69      7.15 o 
  -2   8   4       76.99       92.02     14.56 o 
  -1   8   4        0.41       11.27     11.35 o 
   0   8   4        4.80        7.45     12.05 o 
   1   8   4       17.09        4.73     11.93 o 
   2   8   4        0.77       10.45     13.45 o 
   3   8   4        0.71       20.20     14.85 o 
  -7   9   4       51.25       60.70     10.64 o 
  -6   9   4        9.37      -12.79     14.15 o 
  -5   9   4       22.78        4.85     13.58 o 
  -4   9   4        8.93       -0.82     13.21 o 
  -3   9   4        0.30        3.09     10.86 o 
  -2   9   4      254.74      268.01     19.13 o 
  -1   9   4       86.65       92.44     17.69 o 
   0   9   4       13.93        6.71     13.04 o 
   1   9   4       20.30       26.49     15.88 o 
   2   9   4        1.00       20.45     17.28 o 
  -5  10   4       24.73        6.38     16.00 o 
  -3  10   4        0.87       -5.76     11.02 o 
  -2  10   4       52.57       44.96     16.21 o 
  -1  10   4        0.91       28.76     16.04 o 
  -1 -10   5        0.42      -19.57     13.55 o 
   0 -10   5       38.80       63.88     11.50 o 
   1 -10   5       35.34       37.84     10.32 o 
   2 -10   5        0.34       11.97     13.90 o 
   3 -10   5        0.47       10.16     15.92 o 
   4 -10   5        0.75       -4.48     14.97 o 
   5 -10   5        6.03        1.11     14.77 o 
  -3  -9   5        1.95        6.90     10.89 o 
  -2  -9   5       52.28       63.16     11.41 o 
  -1  -9   5        0.24       -6.42      8.99 o 
   0  -9   5        3.13        1.07      8.53 o 
   1  -9   5       84.73       87.85     10.81 o 
   2  -9   5       46.96       54.34     16.29 o 
   3  -9   5       12.80       10.70     12.46 o 
   4  -9   5      178.08      164.55     21.56 o 
   5  -9   5       70.09       73.31     18.64 o 
   6  -9   5        4.97      -17.36     15.22 o 
  -5  -8   5       25.55       26.41     11.26 o 
  -4  -8   5        0.93       -8.15     15.61 o 
  -3  -8   5       71.30       79.72     12.06 o 
  -2  -8   5       14.09       11.30      8.50 o 
  -1  -8   5        1.38        7.68     14.48 o 
   0  -8   5       11.51        7.51      9.26 o 
   1  -8   5      192.17      181.97     11.04 o 
   2  -8   5       12.15       13.80      7.28 o 
   3  -8   5      128.22      125.72     16.66 o 
   4  -8   5        4.80       -2.18     11.48 o 
   5  -8   5       11.46       20.24     14.03 o 
   6  -8   5       62.08       50.72     17.28 o 
   7  -8   5        2.91        6.58     15.84 o 
  -6  -7   5        7.28       -6.49     10.28 o 
  -5  -7   5       19.47       34.92     18.10 o 
  -4  -7   5       56.52       59.61     11.39 o 
  -3  -7   5       24.94       18.98      9.13 o 
  -2  -7   5       40.65       39.50      8.89 o 
  -1  -7   5       98.20       98.81      9.78 o 
   0  -7   5      455.33      446.92     20.28 o 
   1  -7   5      391.34      411.53     13.71 o 
   2  -7   5      153.13      151.77      9.27 o 
   3  -7   5      234.15      206.47     16.37 o 
   4  -7   5      202.09      186.89     16.66 o 
   5  -7   5      145.89      141.02     17.40 o 
   6  -7   5       36.62       18.91     11.70 o 
   7  -7   5        1.73       -9.14      9.25 o 
   8  -7   5       65.70       73.18     11.83 o 
  -7  -6   5        5.79       25.34     15.55 o 
  -6  -6   5       61.44       52.47     11.25 o 
  -5  -6   5        4.31        5.19      9.24 o 
  -4  -6   5       16.13       19.59      9.44 o 
  -3  -6   5      163.32      168.58     11.40 o 
  -2  -6   5      139.42      139.74     10.85 o 
  -1  -6   5       21.58       20.25      6.99 o 
   0  -6   5      207.80      196.57     14.97 o 
   1  -6   5       18.74       11.12      8.95 o 
   2  -6   5       62.85       73.55     11.97 o 
   3  -6   5        6.25        3.94      5.19 o 
   4  -6   5      755.55      757.51     17.79 o 
   5  -6   5      603.23      588.02     16.95 o 
   6  -6   5        4.56       13.77      8.09 o 
   7  -6   5       56.23       73.33     22.17 o 
   8  -6   5       14.90        4.56      9.69 o 
  -7  -5   5       18.12       11.19     15.22 o 
  -6  -5   5       15.16       21.60     14.44 o 
  -5  -5   5        0.21        0.72      7.61 o 
  -4  -5   5       27.09       14.26      7.88 o 
  -3  -5   5        5.95       -2.11     12.75 o 
  -2  -5   5       98.82      137.65      9.36 o 
  -1  -5   5      211.99      237.80     10.01 o 
   0  -5   5      375.76      336.93     11.07 o 
   1  -5   5      155.21      135.70      6.07 o 
   2  -5   5       48.28       42.20      5.13 o 
   3  -5   5        8.25       10.73      5.04 o 
   4  -5   5      121.92      109.64     15.69 o 
   5  -5   5      186.74      179.17     10.87 o 
   6  -5   5        0.75       -4.41      6.75 o 
   7  -5   5       37.65       53.03      9.89 o 
   8  -5   5       16.64       32.14     13.10 o 
   9  -5   5        0.01        2.87     13.86 o 
  -8  -4   5        3.08       -9.21     15.02 o 
  -7  -4   5        5.07       20.90     14.52 o 
  -6  -4   5      118.17      126.74     16.37 o 
  -5  -4   5       91.16      122.80     15.80 o 
  -4  -4   5      541.51      506.99     15.60 o 
  -3  -4   5      566.95      534.52     15.06 o 
  -2  -4   5        4.48        1.72      5.64 o 
  -1  -4   5      652.63      618.42     20.03 o 
   0  -4   5        3.16        3.19      2.77 o 
   1  -4   5     3217.63     3102.30     38.62 o 
   2  -4   5      126.39      125.33      6.64 o 
   3  -4   5      798.42      800.55     16.21 o 
   4  -4   5     1191.86     1156.11     21.55 o 
   5  -4   5       97.92       86.63      8.60 o 
   6  -4   5       43.54       40.85      8.48 o 
   7  -4   5       18.15        9.46      8.20 o 
   8  -4   5       76.17       78.44     12.34 o 
   9  -4   5        0.21        9.83     17.32 o 
  -8  -3   5       23.99       21.23     16.00 o 
  -7  -3   5       11.29       53.89     15.88 o 
  -6  -3   5       83.13       62.41     14.44 o 
  -5  -3   5        2.12       -9.21     10.28 o 
  -4  -3   5        5.41        8.80      9.54 o 
  -3  -3   5     1502.37     1618.19     37.76 o 
  -2  -3   5        3.83       -3.77      3.83 o 
  -1  -3   5      374.67      379.35     19.56 o 
   0  -3   5     1595.29     1538.04     21.35 o 
   1  -3   5      142.72      149.50      6.00 o 
   2  -3   5      425.30      409.41     11.29 o 
   3  -3   5      231.75      236.53      8.89 o 
   4  -3   5     2901.85     3003.64     41.01 o 
   5  -3   5      137.67      149.06      9.19 o 
   6  -3   5       15.63        0.82      6.53 o 
   7  -3   5      186.22      181.85     11.92 o 
   8  -3   5       27.52       18.18     14.73 o 
   9  -3   5       14.27      -11.56     15.67 o 
  -9  -2   5        4.43        0.41     13.58 o 
  -8  -2   5        0.88        1.19     13.45 o 
  -7  -2   5       50.82       62.45     14.81 o 
  -6  -2   5        5.49        2.96      9.59 o 
  -5  -2   5      111.96      103.05     12.96 o 
  -4  -2   5      479.39      493.90     19.58 o 
  -3  -2   5      897.66      906.59     25.51 o 
  -2  -2   5      194.39      185.28     11.77 o 
  -1  -2   5       22.02       23.11      4.69 o 
   0  -2   5     1481.32     1430.13     19.87 o 
   1  -2   5      253.21      226.89      6.88 o 
   2  -2   5      420.04      435.08     10.14 o 
   3  -2   5      206.12      184.81      7.52 o 
   4  -2   5       55.54       63.28      6.27 o 
   5  -2   5      187.90      159.14      8.89 o 
   6  -2   5        1.82        2.88      6.95 o 
   7  -2   5      506.73      518.01     15.95 o 
   8  -2   5       76.92       81.00     16.08 o 
   9  -2   5       22.44        6.09     15.51 o 
  -9  -1   5       69.02       82.89     18.35 o 
  -8  -1   5      183.49      180.22     19.13 o 
  -7  -1   5       69.42       70.47     14.89 o 
  -6  -1   5      155.60      167.39     15.71 o 
  -5  -1   5      134.57      136.41     12.83 o 
  -4  -1   5     1218.46     1163.45     29.66 o 
  -3  -1   5     4037.96     4093.35     71.62 o 
  -2  -1   5       60.09       57.96      7.12 o 
  -1  -1   5     1026.81     1028.99     22.13 o 
   0  -1   5      104.45      107.40      7.12 o 
   1  -1   5      699.72      711.12     13.88 o 
   2  -1   5       81.56       67.25      4.71 o 
   3  -1   5     2813.81     2854.46     36.70 o 
   4  -1   5     1697.41     1676.83     21.00 o 
   5  -1   5        9.80        7.15      5.21 o 
   6  -1   5       18.45       27.31      6.77 o 
   7  -1   5        1.31       -4.07     11.72 o 
   8  -1   5       29.95       64.75     15.80 o 
   9  -1   5        1.53      -17.77     13.70 o 
  -9   0   5        2.11       -6.38     13.21 o 
  -8   0   5       47.50       45.09     13.29 o 
  -7   0   5      174.32      174.18     15.67 o 
  -6   0   5      102.09       96.88     12.75 o 
  -5   0   5      516.35      496.37     19.95 o 
  -4   0   5      141.82      171.79     11.85 o 
  -3   0   5      609.16      576.17     17.73 o 
  -2   0   5       79.38       85.28      7.65 o 
  -1   0   5      167.49      139.58      5.34 o 
   0   0   5    12893.67    12981.79    192.77 o 
   1   0   5      396.84      463.36      8.42 o 
   2   0   5     1075.51     1138.50     16.64 o 
   3   0   5      710.91      786.91     14.00 o 
   4   0   5      303.15      291.32      7.03 o 
   5   0   5      653.88      666.73     17.11 o 
   6   0   5        0.94        6.95      9.38 o 
   7   0   5      548.00      500.93     25.26 o 
   8   0   5       43.19       53.85     15.47 o 
   9   0   5       20.21       -4.15     16.37 o 
 -10   1   5        0.06      -20.49     14.64 o 
  -9   1   5       38.82       35.91     15.63 o 
  -8   1   5      120.15      142.09     17.52 o 
  -7   1   5        4.76       14.93     11.23 o 
  -6   1   5      164.75      167.31     14.81 o 
  -5   1   5      341.28      318.20     16.46 o 
  -4   1   5     2092.28     2104.11     42.91 o 
  -3   1   5      832.92      886.02     22.05 o 
  -2   1   5       50.22       45.87      5.68 o 
  -1   1   5      701.57      722.79     11.96 o 
   0   1   5      103.83       83.06      4.71 o 
   1   1   5      387.82      382.13     13.45 o 
   2   1   5      991.51     1054.52     26.29 o 
   3   1   5     3227.85     3325.30     33.27 o 
   4   1   5       46.89       58.88     22.50 o 
   5   1   5       38.18       39.20      6.83 o 
   6   1   5      108.93       96.30     14.64 o 
   7   1   5       74.23       95.60     16.83 o 
   8   1   5      132.51      152.87     19.70 o 
 -10   2   5        0.80        4.77     13.95 o 
  -9   2   5      298.85      286.24     22.42 o 
  -8   2   5      364.22      382.33     21.97 o 
  -7   2   5      672.26      682.23     27.11 o 
  -6   2   5      103.78      104.78     13.74 o 
  -5   2   5       12.26        6.46      7.24 o 
  -4   2   5     1192.32     1227.42     29.17 o 
  -3   2   5     4743.40     4832.27     80.09 o 
  -2   2   5      244.36      266.65     10.45 o 
  -1   2   5     2512.37     2427.14     30.01 o 
   0   2   5      705.47      703.34     10.83 o 
   1   2   5       44.72       35.01      6.13 o 
   2   2   5       11.33       21.23      6.99 o 
   3   2   5      431.30      443.32     12.22 o 
   4   2   5     1406.41     1395.99     24.84 o 
   5   2   5       73.45       72.70      8.37 o 
   6   2   5      166.12      162.07     11.83 o 
   7   2   5       16.15       -7.90     10.78 o 
   8   2   5        4.18       -4.73     13.90 o 
 -10   3   5        9.37       12.38     14.85 o 
  -9   3   5        2.07      -15.43     11.52 o 
  -8   3   5      102.66      103.87     15.67 o 
  -7   3   5      240.84      240.70     16.91 o 
  -6   3   5       22.09       23.74      9.63 o 
  -5   3   5       83.52       92.07     10.94 o 
  -3   3   5       62.01       75.20      8.06 o 
  -2   3   5      207.07      213.43      7.26 o 
  -1   3   5       13.88        8.31      2.97 o 
   0   3   5     2400.27     2365.23     29.18 o 
   1   3   5        2.52        1.32      4.77 o 
   2   3   5      523.19      557.16     13.58 o 
   3   3   5      361.84      357.83     15.18 o 
   4   3   5        0.44        6.04      6.66 o 
   5   3   5        0.93       -4.55      6.56 o 
   6   3   5        8.89        5.25      8.12 o 
   7   3   5      113.51      102.47     17.11 o 
 -10   4   5        1.01      -19.68     13.12 o 
  -9   4   5       21.54        6.71     14.60 o 
  -8   4   5      258.26      259.62     19.13 o 
  -7   4   5      137.36      136.49     15.02 o 
  -6   4   5        4.36        3.21     10.08 o 
  -5   4   5      271.63      289.77     16.08 o 
  -4   4   5     1071.77     1095.45     28.34 o 
  -3   4   5        0.51        5.22      5.55 o 
  -2   4   5      217.09      275.91      9.00 o 
  -1   4   5      265.68      256.35      7.93 o 
   0   4   5      388.68      415.45      9.36 o 
   1   4   5       35.84       41.92      7.69 o 
   2   4   5      401.17      414.56     16.70 o 
   3   4   5      962.04      983.87     20.94 o 
   4   4   5      537.43      547.47     24.23 o 
   5   4   5       25.21        9.56      7.62 o 
   6   4   5       20.91       10.19      8.44 o 
   7   4   5        9.25       25.71     14.07 o 
  -9   5   5       86.41       80.34     17.89 o 
  -8   5   5      142.26      169.20     18.18 o 
  -7   5   5      275.78      257.44     17.81 o 
  -6   5   5       26.34       18.02     10.98 o 
  -5   5   5        9.41        8.72      8.56 o 
  -4   5   5        1.84       11.40      7.61 o 
  -3   5   5      469.89      490.03     18.80 o 
  -2   5   5        5.82        5.30      4.76 o 
  -1   5   5      316.04      313.74      9.62 o 
   0   5   5       63.32       65.90      7.61 o 
   1   5   5       52.26       58.35      6.95 o 
   2   5   5       84.67       81.57      8.63 o 
   3   5   5      167.73      182.96     10.69 o 
   4   5   5        0.84       -7.88      6.87 o 
   5   5   5       36.82       34.06     13.04 o 
   6   5   5        0.46      -17.28     13.58 o 
  -9   6   5        9.11      -13.66     11.81 o 
  -8   6   5       17.52       32.25     13.04 o 
  -7   6   5       38.43       33.61     12.92 o 
  -6   6   5        0.01       -9.46      9.50 o 
  -5   6   5      363.06      353.08     18.06 o 
  -4   6   5      210.28      177.63     14.77 o 
  -3   6   5       25.03       28.11      6.03 o 
  -2   6   5      185.34      179.81     13.39 o 
  -1   6   5        1.31        3.96      5.34 o 
   0   6   5      175.58      195.77     10.05 o 
   1   6   5        1.06       -8.15      5.79 o 
   2   6   5       72.28       81.08     14.69 o 
   3   6   5      282.25      298.91     20.77 o 
   4   6   5        0.52       17.57     12.79 o 
   5   6   5        0.91       -4.15     14.03 o 
  -8   7   5       52.64       19.09     12.96 o 
  -7   7   5       24.88       24.85     11.48 o 
  -6   7   5       12.27        0.86     10.57 o 
  -5   7   5        7.59       -3.50     10.04 o 
  -4   7   5        4.74      -10.16      9.30 o 
  -3   7   5       79.06       76.33     11.91 o 
  -2   7   5       32.78       58.35      7.92 o 
  -1   7   5       44.41       43.24      7.29 o 
   0   7   5        6.65        1.89     11.48 o 
   1   7   5       13.33       17.94     12.83 o 
   2   7   5       29.02       30.61     15.39 o 
   3   7   5       18.74       20.08     14.93 o 
   4   7   5       65.29       90.34     19.33 o 
  -8   8   5        9.85        0.53     12.51 o 
  -7   8   5        6.36      -14.75      9.83 o 
  -6   8   5       24.86       40.89     12.09 o 
  -5   8   5       11.13        8.15     11.81 o 
  -4   8   5        4.52        0.91      5.76 o 
  -3   8   5        0.91       -8.06      8.39 o 
  -2   8   5      120.40      162.90     16.41 o 
  -1   8   5        0.48        7.20     11.52 o 
   0   8   5        3.34        4.36     11.77 o 
   1   8   5       54.57       68.00     16.25 o 
   2   8   5       12.28       -6.87     12.51 o 
   3   8   5       25.50       11.40     14.89 o 
  -6   9   5        0.34       -1.77     14.52 o 
  -5   9   5       27.90       36.61     15.18 o 
  -3   9   5        0.96        3.83     12.09 o 
  -2   9   5       31.75       40.81     13.82 o 
  -1   9   5       31.69       25.55     13.74 o 
   0   9   5        4.55       -4.85     14.85 o 
   1   9   5        2.14        6.13     14.03 o 
  -3  10   5       17.59       13.37     12.55 o 
  -2  10   5       26.49       40.89     14.52 o 
  -1 -10   6        0.15      -15.00     10.00 o 
   0 -10   6       17.51       19.71     10.62 o 
   1 -10   6        0.11      -10.70     13.70 o 
   2 -10   6       57.19       87.17     17.52 o 
   3 -10   6        6.71      -19.38     14.85 o 
   4 -10   6        8.65       17.85     17.03 o 
  -3  -9   6       13.17       10.68     11.58 o 
  -2  -9   6        6.45        9.02      9.93 o 
  -1  -9   6       20.54       28.20      9.62 o 
   0  -9   6       27.34       14.87      9.09 o 
   1  -9   6       11.34       -6.93     12.16 o 
   2  -9   6       84.69       78.86     17.44 o 
   3  -9   6        2.92       26.82     13.74 o 
   4  -9   6        0.97        8.10     15.47 o 
   5  -9   6      101.15       76.64     18.59 o 
   6  -9   6        5.62       -3.95     16.21 o 
  -4  -8   6       16.66       -5.75     10.70 o 
  -3  -8   6        1.63       -8.85      9.11 o 
  -2  -8   6       79.55       68.46     11.35 o 
  -1  -8   6       23.19       16.87      9.05 o 
   0  -8   6       14.56       19.30      7.97 o 
   1  -8   6       43.94       51.42     13.37 o 
   2  -8   6       45.68       74.46     14.73 o 
   3  -8   6      771.51      777.83     30.32 o 
   4  -8   6        0.03       -1.19     11.15 o 
   5  -8   6       47.49       48.62     15.84 o 
   6  -8   6        0.70        4.77     15.22 o 
   7  -8   6       34.61       14.97     15.34 o 
  -6  -7   6        0.05       -6.87     15.26 o 
  -5  -7   6       13.67       27.15     13.53 o 
  -4  -7   6        6.58        6.48      9.40 o 
  -3  -7   6       81.52       96.34     11.67 o 
  -2  -7   6        3.20        5.69      7.18 o 
  -1  -7   6      149.23      167.00     16.02 o 
   0  -7   6       10.99       11.22      7.51 o 
   1  -7   6      126.60      114.77     15.76 o 
   2  -7   6       36.63       46.24     12.88 o 
   3  -7   6        1.71      -10.20     10.53 o 
   4  -7   6        1.49       -8.35     10.28 o 
   5  -7   6        3.80        5.43     11.19 o 
   6  -7   6      192.73      205.37     13.65 o 
   7  -7   6       10.14       18.33     10.21 o 
   8  -7   6        1.43      -14.94     10.81 o 
  -6  -6   6      108.75      139.37     19.62 o 
  -5  -6   6      109.51      137.93     17.52 o 
  -4  -6   6       15.51       18.12     11.77 o 
  -3  -6   6        7.55       -5.69      7.43 o 
  -2  -6   6        1.09        2.92      7.05 o 
  -1  -6   6      287.76      297.40     12.32 o 
   0  -6   6        1.93        1.15      8.68 o 
   1  -6   6      155.87      152.70     14.40 o 
   2  -6   6      931.70      852.49     27.48 o 
   3  -6   6       38.02       26.29     10.08 o 
   4  -6   6       36.95       36.24      7.17 o 
   5  -6   6       76.17       84.44     19.31 o 
   6  -6   6      223.38      229.42     12.89 o 
   7  -6   6        4.72       13.36      9.29 o 
   8  -6   6       24.59       13.20     21.31 o 
  -7  -5   6        0.26      -21.04     14.03 o 
  -6  -5   6        3.70       -4.32     11.52 o 
  -5  -5   6       30.41       32.05     14.23 o 
  -4  -5   6       43.45       39.41     13.29 o 
  -3  -5   6       56.94       77.13     13.90 o 
  -2  -5   6      558.38      539.56     22.42 o 
  -1  -5   6      188.35      196.10     13.78 o 
   0  -5   6      108.57      149.08     12.51 o 
   1  -5   6      408.88      381.71     10.13 o 
   2  -5   6      443.47      451.89     11.82 o 
   3  -5   6     1056.81     1044.21     37.89 o 
   4  -5   6        6.73       -2.03      5.96 o 
   5  -5   6      363.54      375.64     17.34 o 
   6  -5   6      542.05      514.45     16.62 o 
   7  -5   6       30.16       43.00     10.06 o 
   8  -5   6        4.96        7.92      9.70 o 
  -8  -4   6       15.52       38.88     17.15 o 
  -7  -4   6       38.49       39.66     14.93 o 
  -6  -4   6       45.39       48.58     14.19 o 
  -5  -4   6      259.23      246.91     18.10 o 
  -4  -4   6       47.20       42.12     12.09 o 
  -3  -4   6       58.19       64.17     12.30 o 
  -2  -4   6      614.13      617.39     22.50 o 
  -1  -4   6      145.09      124.73      5.76 o 
   0  -4   6      420.16      436.94     10.26 o 
   1  -4   6     1169.98     1071.66     18.07 o 
   2  -4   6      246.71      229.22      9.05 o 
   3  -4   6       56.23       65.80      9.75 o 
   4  -4   6       90.19       77.41     10.76 o 
   5  -4   6      734.35      700.25     17.94 o 
   6  -4   6      483.39      489.27     15.99 o 
   7  -4   6       93.56       96.51     16.29 o 
   8  -4   6        0.41      -15.47     12.75 o 
   9  -4   6       36.73       36.49     19.09 o 
  -8  -3   6       14.61       39.00     17.20 o 
  -7  -3   6       19.91       24.68     13.90 o 
  -6  -3   6      394.07      409.20     23.61 o 
  -5  -3   6       75.14       76.68     14.97 o 
  -4  -3   6      331.17      338.69     18.47 o 
  -3  -3   6      345.94      352.22     17.89 o 
  -2  -3   6      301.23      285.60      8.33 o 
  -1  -3   6      214.87      220.02      7.30 o 
   0  -3   6      328.99      318.77      8.50 o 
   1  -3   6     1145.94     1178.42     18.92 o 
   2  -3   6     3183.45     3318.72     42.18 o 
   3  -3   6      287.74      271.37      9.52 o 
   4  -3   6      217.16      214.37     11.54 o 
   5  -3   6      350.18      333.27     12.30 o 
   6  -3   6      137.47      159.09     11.55 o 
   7  -3   6       46.43       66.31      9.46 o 
   8  -3   6       35.25       29.29     14.11 o 
   9  -3   6       57.49       48.46     18.22 o 
  -9  -2   6        9.01      -13.53     15.67 o 
  -8  -2   6       19.69        2.51     12.83 o 
  -7  -2   6        0.52      -11.44     12.38 o 
  -6  -2   6      322.69      325.23     20.90 o 
  -5  -2   6       22.42       18.10     10.00 o 
  -4  -2   6      167.04      172.98     14.03 o 
  -3  -2   6     1280.09     1314.06     32.91 o 
  -2  -2   6     1081.73     1036.15     17.27 o 
  -1  -2   6     2122.79     2210.69     29.24 o 
   0  -2   6     3905.17     4073.15     70.90 o 
   1  -2   6     1707.06     1773.32     24.73 o 
   2  -2   6        2.23        1.88      3.30 o 
   3  -2   6      722.62      702.43     14.48 o 
   4  -2   6       46.92       63.50      6.46 o 
   5  -2   6      697.76      682.69     16.48 o 
   6  -2   6      899.38      898.52     26.64 o 
   7  -2   6       13.52        9.71     12.75 o 
   8  -2   6        1.34      -12.79     13.21 o 
   9  -2   6        9.13        6.87     17.20 o 
  -9  -1   6       95.64      106.38     19.87 o 
  -8  -1   6        0.45       -6.01     14.48 o 
  -7  -1   6      285.38      271.92     20.28 o 
  -6  -1   6      340.52      362.42     19.50 o 
  -5  -1   6      763.30      759.36     26.20 o 
  -4  -1   6       60.56       79.44     10.65 o 
  -3  -1   6       60.90       54.01      8.43 o 
  -2  -1   6      169.66      177.24      9.05 o 
  -1  -1   6     1132.04     1143.43     17.74 o 
   0  -1   6      642.84      667.50     12.19 o 
   1  -1   6     4670.11     4897.32     77.63 o 
   2  -1   6     6182.51     6428.89    127.88 o 
   3  -1   6      157.81      151.21      6.95 o 
   4  -1   6       37.23       52.74     11.05 o 
   5  -1   6      182.72      179.64      8.90 o 
   6  -1   6      638.39      688.36     28.55 o 
   7  -1   6      270.06      258.63     20.24 o 
   8  -1   6        0.29       -5.92     13.21 o 
   9  -1   6       48.32       60.76     17.57 o 
  -9   0   6       39.25       24.64     15.84 o 
  -8   0   6      116.03      125.96     17.52 o 
  -7   0   6        3.20        8.89     11.23 o 
  -6   0   6        4.27      -12.53      8.35 o 
  -5   0   6      428.88      400.84     18.06 o 
  -4   0   6       49.42       49.74      8.93 o 
  -3   0   6      317.24      271.47     12.71 o 
  -2   0   6      133.99      121.35     10.76 o 
  -1   0   6       69.16       71.25      4.92 o 
   0   0   6       13.87       14.33      2.95 o 
   1   0   6     1019.43     1074.90     15.90 o 
   2   0   6     1832.88     1898.09     25.11 o 
   3   0   6      217.50      233.02      7.51 o 
   4   0   6      221.48      205.74     10.78 o 
   5   0   6      563.52      543.43     23.28 o 
   6   0   6      102.16       76.72     15.18 o 
   7   0   6        2.33       -3.41     12.63 o 
   8   0   6        8.60       10.04     13.82 o 
 -10   1   6        2.59      -20.30     13.53 o 
  -9   1   6       93.51       70.43     17.81 o 
  -8   1   6        0.86       -4.40     11.56 o 
  -7   1   6      378.86      336.30     19.50 o 
  -6   1   6      248.95      247.94     16.08 o 
  -5   1   6      161.42      180.26     13.33 o 
  -4   1   6      244.72      222.31     12.63 o 
  -3   1   6       39.43       62.36      8.10 o 
  -2   1   6     4737.56     4943.64     61.85 o 
  -1   1   6      855.79      860.19     14.21 o 
   0   1   6     4199.18     4326.74     49.69 o 
   1   1   6     3839.78     3953.57     69.19 o 
   2   1   6      198.42      206.10     12.09 o 
   3   1   6      638.10      631.75     22.01 o 
   4   1   6       15.30        7.54      5.59 o 
   5   1   6      323.11      317.84     12.12 o 
   6   1   6      538.24      560.05     26.37 o 
   7   1   6        7.35        6.50     12.09 o 
   8   1   6        6.68       -7.82     13.66 o 
 -10   2   6        0.19      -17.24     14.73 o 
  -9   2   6      189.46      222.10     22.63 o 
  -8   2   6      104.79      127.57     18.27 o 
  -7   2   6        3.48       -3.87     10.12 o 
  -6   2   6      246.87      282.37     16.91 o 
  -5   2   6      268.26      290.23     16.46 o 
  -4   2   6      460.96      431.45     17.32 o 
  -3   2   6      393.53      490.15     16.33 o 
  -2   2   6      398.95      441.71     10.42 o 
  -1   2   6      664.22      633.76     11.66 o 
   0   2   6       23.22       27.61      3.93 o 
   1   2   6     2157.05     1984.07     40.97 o 
   2   2   6     2326.36     2375.82     48.42 o 
   3   2   6      240.61      280.84     13.86 o 
   4   2   6      122.06      135.39     11.60 o 
   5   2   6       11.92       13.03      7.12 o 
   6   2   6       20.64       30.11     13.25 o 
   7   2   6       47.12       35.67     14.97 o 
   8   2   6       29.31       34.43     16.00 o 
 -10   3   6       80.08       60.64     17.07 o 
  -9   3   6       47.45       40.73     16.58 o 
  -8   3   6        5.11       -5.88     11.52 o 
  -7   3   6        1.12       -0.04     10.94 o 
  -6   3   6        0.08        3.37      9.79 o 
  -5   3   6        5.37        5.68      8.35 o 
  -4   3   6       89.10      121.73     11.27 o 
  -3   3   6     1413.17     1284.89     28.96 o 
  -2   3   6      326.70      301.97      8.68 o 
  -1   3   6     1089.14     1179.76     17.88 o 
   0   3   6       40.59       33.70      3.24 o 
   1   3   6        0.26        1.40      6.29 o 
   2   3   6      673.64      670.95     22.54 o 
   3   3   6       17.87       11.96     11.64 o 
   4   3   6      121.17      120.19     10.01 o 
   5   3   6       94.36       86.20     10.23 o 
   6   3   6        0.21       -3.79      7.80 o 
   7   3   6       16.87       -4.11     12.92 o 
  -9   4   6        2.07      -19.19     12.79 o 
  -8   4   6       40.52       22.54     12.79 o 
  -7   4   6       92.64      130.57     15.67 o 
  -6   4   6      568.44      526.52     22.54 o 
  -5   4   6        0.88      -10.61      7.08 o 
  -4   4   6      191.44      199.31     12.30 o 
  -3   4   6      204.21      173.93     10.86 o 
  -2   4   6       27.63       21.57      4.57 o 
  -1   4   6      383.77      371.13      9.44 o 
   0   4   6      265.52      268.27      9.28 o 
   1   4   6     1293.80     1261.16     31.47 o 
   2   4   6      175.31      161.01      9.67 o 
   3   4   6       91.62      109.88      9.65 o 
   4   4   6        0.87       -2.01      7.33 o 
   5   4   6       14.73        9.49     10.65 o 
   6   4   6       20.87       19.67      8.97 o 
   7   4   6        0.97       14.60     14.40 o 
  -9   5   6        3.80        1.89     13.74 o 
  -8   5   6        9.01        5.84     12.59 o 
  -7   5   6       69.78       72.61     13.41 o 
  -6   5   6       41.00       33.12     11.56 o 
  -5   5   6       12.11        5.59      8.89 o 
  -4   5   6      148.73      167.64     12.59 o 
  -3   5   6      296.45      285.44     15.04 o 
  -2   5   6        8.07        1.75      4.06 o 
  -1   5   6      273.79      269.29     13.74 o 
   0   5   6      138.13      131.02     11.97 o 
   1   5   6       12.46       24.63      6.92 o 
   2   5   6      137.07      170.95     10.33 o 
   3   5   6       34.56       50.95      8.80 o 
   4   5   6       97.25       94.96     10.79 o 
   5   5   6       28.72       33.90     14.93 o 
   6   5   6        2.30        0.58     13.70 o 
  -9   6   6        1.72       -1.03     12.67 o 
  -8   6   6        1.82        1.32     12.18 o 
  -7   6   6      114.62      117.65     15.59 o 
  -6   6   6        2.13       -5.72      9.83 o 
  -5   6   6        0.99        3.70      8.93 o 
  -4   6   6      139.68      129.05     11.93 o 
  -3   6   6       57.57       84.86      8.26 o 
  -2   6   6       20.86       14.89      5.74 o 
  -1   6   6       60.98       87.36      8.50 o 
   0   6   6      438.22      465.70     14.60 o 
   1   6   6       31.79       39.78      7.81 o 
   2   6   6       81.70       95.44      9.94 o 
   3   6   6      100.90      102.72     17.03 o 
   4   6   6        0.06        3.29     12.59 o 
   5   6   6       11.39       12.46     14.48 o 
  -8   7   6        8.39       -2.96     12.51 o 
  -7   7   6       15.28       45.05     12.30 o 
  -6   7   6       45.10       50.27     12.63 o 
  -5   7   6        8.20      -12.59      8.39 o 
  -4   7   6      292.93      318.36     13.29 o 
  -3   7   6       40.16       47.35      9.77 o 
  -2   7   6       21.72       21.92      7.04 o 
  -1   7   6        8.07        0.10      7.84 o 
   0   7   6        1.95       -0.21     10.37 o 
   1   7   6      121.90      121.89     17.36 o 
   2   7   6       23.07        1.28     13.95 o 
   3   7   6       18.51        5.55     15.06 o 
   4   7   6        1.46      -20.40     13.70 o 
  -7   8   6        0.25       -5.68     11.15 o 
  -6   8   6        4.41       -9.50     10.33 o 
  -5   8   6        0.19       12.83      9.21 o 
  -4   8   6       20.82       28.51      8.06 o 
  -3   8   6       20.99       11.02     10.70 o 
  -2   8   6       84.40       69.89     14.27 o 
  -1   8   6       34.08       61.83     14.81 o 
   0   8   6        5.49       -3.04     12.26 o 
   1   8   6       17.19        6.54     14.19 o 
   2   8   6        6.72       17.11     15.47 o 
   3   8   6        3.32      -21.19     15.39 o 
  -6   9   6        0.94      -13.12     10.24 o 
  -4   9   6        0.27        6.83     10.45 o 
  -3   9   6       53.49       42.54     13.08 o 
  -2   9   6       32.34       18.39     13.78 o 
  -1   9   6       38.63       51.96     15.88 o 
   0   9   6       38.61       77.42     19.46 o 
   1   9   6        0.14       -8.84     15.67 o 
   0 -10   7       33.79       14.07     16.66 o 
   1 -10   7        1.27        2.30     16.37 o 
   2 -10   7       44.69       62.28     18.64 o 
   3 -10   7        9.34        0.04     15.02 o 
  -3  -9   7       21.79       38.92     16.66 o 
  -2  -9   7        0.01      -15.59     12.83 o 
  -1  -9   7       44.19       61.91     17.73 o 
   0  -9   7       13.39      -13.12     12.67 o 
   1  -9   7        9.29       -5.02     14.19 o 
   2  -9   7        1.30        6.91     13.70 o 
   3  -9   7      110.24       99.22     18.92 o 
   4  -9   7      151.40      165.00     20.86 o 
   5  -9   7       38.14       36.08     15.47 o 
  -4  -8   7       16.61       26.70     16.25 o 
  -3  -8   7       39.29       38.88     14.52 o 
  -2  -8   7        0.17       15.02     15.02 o 
  -1  -8   7        2.01       -1.11     11.97 o 
   0  -8   7      147.28      167.14     18.92 o 
   1  -8   7       90.42       86.80     16.46 o 
   2  -8   7        0.89        8.02     13.33 o 
   3  -8   7        0.68       -1.11     10.61 o 
   4  -8   7        7.71       13.21     12.55 o 
   5  -8   7       77.87       82.81     16.83 o 
   6  -8   7        0.60      -18.43     13.04 o 
   7  -8   7       52.31       62.86     19.75 o 
  -5  -7   7       40.66       52.94     16.78 o 
  -4  -7   7       30.10       47.68     14.32 o 
  -3  -7   7       96.30      117.57     16.99 o 
  -2  -7   7      206.26      192.15     17.40 o 
  -1  -7   7       97.08      114.49     16.95 o 
   0  -7   7       12.14        1.81     11.40 o 
   1  -7   7      179.27      174.46     15.67 o 
   2  -7   7        9.96        2.96     10.33 o 
   3  -7   7      761.36      695.92     27.32 o 
   4  -7   7       93.14       84.04     15.02 o 
   5  -7   7       63.99       66.68     14.93 o 
   6  -7   7        4.49        2.76     12.51 o 
   7  -7   7       33.84       26.73     16.15 o 
  -6  -6   7       60.36       64.71     17.48 o 
  -5  -6   7        5.96       24.85     12.92 o 
  -4  -6   7       53.65       65.90     14.27 o 
  -3  -6   7       72.45       86.84     14.48 o 
  -2  -6   7        1.29        1.32      9.75 o 
  -1  -6   7      636.78      614.35     24.48 o 
   0  -6   7     1057.02     1030.66     31.63 o 
   1  -6   7       28.02       13.74      9.26 o 
   2  -6   7       12.85        4.03      9.91 o 
   3  -6   7        3.93       -8.80      7.82 o 
   4  -6   7     1150.85     1099.22     22.76 o 
   5  -6   7      568.19      541.59     17.13 o 
   6  -6   7       29.43       36.29     10.65 o 
   7  -6   7       55.46       52.50     15.41 o 
   8  -6   7       42.84       49.10     11.65 o 
  -7  -5   7       20.85        9.87     15.67 o 
  -6  -5   7        4.15       -4.94     13.66 o 
  -5  -5   7        6.18       11.11     12.14 o 
  -4  -5   7       62.42       52.90     13.41 o 
  -3  -5   7        0.12       -5.43      9.59 o 
  -2  -5   7        6.38       24.85     10.45 o 
  -1  -5   7      149.96      161.75     14.64 o 
   0  -5   7      377.21      371.97     17.89 o 
   1  -5   7      295.25      285.33     16.50 o 
   2  -5   7      182.84      190.18      8.93 o 
   3  -5   7      419.53      416.32     13.22 o 
   4  -5   7        0.06        6.68      6.38 o 
   5  -5   7       29.29       37.33      8.06 o 
   6  -5   7       11.63        8.77      7.81 o 
   7  -5   7       69.47       71.39     11.25 o 
   8  -5   7      124.68      143.95     25.05 o 
  -8  -4   7       34.90       39.33     18.02 o 
  -7  -4   7       46.31       48.25     15.96 o 
  -6  -4   7        0.73        2.96     12.01 o 
  -5  -4   7       67.26       92.19     16.08 o 
  -4  -4   7      335.36      337.66     20.53 o 
  -3  -4   7      323.75      302.36     18.59 o 
  -2  -4   7      101.79      130.65     13.25 o 
  -1  -4   7     1846.87     1851.33     26.62 o 
   0  -4   7       49.17       40.73      5.07 o 
   1  -4   7      322.48      307.02      9.70 o 
   2  -4   7      224.75      215.70      9.08 o 
   3  -4   7      862.90      850.67     17.73 o 
   4  -4   7     2019.33     1974.96     31.58 o 
   5  -4   7      120.43      127.66     12.57 o 
   6  -4   7      108.14      107.56     10.64 o 
   7  -4   7       47.49       35.81      9.44 o 
   8  -4   7       23.39        9.71     14.27 o 
  -8  -3   7       59.72       35.95     17.61 o 
  -7  -3   7       44.99       27.32     16.21 o 
  -6  -3   7      112.10      127.69     16.91 o 
  -5  -3   7       70.24      101.40     14.89 o 
  -4  -3   7      171.14      177.43     15.39 o 
  -3  -3   7       48.91       47.13      6.01 o 
  -2  -3   7       58.78       42.05      6.38 o 
  -1  -3   7     1392.05     1455.42     22.49 o 
   0  -3   7     4317.13     4425.76     91.30 o 
   1  -3   7      546.93      553.03     12.61 o 
   2  -3   7     1535.59     1537.27     24.22 o 
   3  -3   7       58.50       59.89      9.59 o 
   4  -3   7      873.07      898.38     19.06 o 
   5  -3   7      380.50      369.47     17.89 o 
   6  -3   7      241.04      198.25     19.27 o 
   7  -3   7      209.71      223.42     20.90 o 
   8  -3   7       38.58        1.11     15.84 o 
  -9  -2   7        0.84      -19.17     14.27 o 
  -8  -2   7       19.32       17.07     14.23 o 
  -7  -2   7        4.14       -4.90     12.34 o 
  -6  -2   7       13.73        6.25     11.48 o 
  -5  -2   7       11.34       17.24     11.72 o 
  -4  -2   7      332.53      345.97     18.43 o 
  -3  -2   7        5.68       -3.29      6.91 o 
  -2  -2   7     1127.20     1146.45     19.30 o 
  -1  -2   7      375.23      418.77     10.48 o 
   0  -2   7     1795.86     1722.20     32.93 o 
   1  -2   7      193.60      194.01      7.49 o 
   2  -2   7       30.81       19.04      4.49 o 
   3  -2   7     2748.29     2829.45     38.26 o 
   4  -2   7      388.85      371.44     15.47 o 
   5  -2   7      638.81      627.04     16.11 o 
   6  -2   7        9.87       16.08     11.64 o 
   7  -2   7        0.49      -15.88     12.34 o 
   8  -2   7        5.39        4.77     14.15 o 
  -9  -1   7       60.99       60.64     18.80 o 
  -8  -1   7       19.88       18.80     13.78 o 
  -7  -1   7      101.22      100.01     15.63 o 
  -6  -1   7        2.09       -9.38     11.07 o 
  -5  -1   7       13.25        1.56      9.67 o 
  -4  -1   7      282.78      252.17     15.18 o 
  -3  -1   7      302.71      299.44     14.81 o 
  -2  -1   7      151.63      114.27     10.96 o 
  -1  -1   7     3755.47     3720.92     45.51 o 
   0  -1   7     1763.07     1956.28     38.46 o 
   1  -1   7      766.04      785.32     17.48 o 
   2  -1   7       15.71       21.92      3.95 o 
   3  -1   7      747.83      707.36     25.20 o 
   4  -1   7      318.97      298.62     12.32 o 
   5  -1   7      355.06      349.59     20.61 o 
   6  -1   7       72.20      105.02     16.25 o 
   7  -1   7       13.93       18.35     13.12 o 
   8  -1   7       13.92       -0.25     12.79 o 
  -9   0   7        9.99       -7.03     15.47 o 
  -8   0   7       23.43       39.29     14.15 o 
  -7   0   7      149.97      165.78     18.76 o 
  -6   0   7      167.72      165.00     15.26 o 
  -5   0   7      415.17      407.47     19.09 o 
  -4   0   7        0.41       -1.89      7.90 o 
  -3   0   7      239.43      234.24     12.67 o 
  -2   0   7     1187.77     1241.17     20.00 o 
  -1   0   7     2825.26     2774.04     40.87 o 
   0   0   7     2030.71     1954.00     26.19 o 
   1   0   7     1385.65     1551.25     47.78 o 
   2   0   7     1136.76     1117.05     17.20 o 
   3   0   7      771.54      787.50     14.48 o 
   4   0   7      310.25      307.38     18.51 o 
   5   0   7      162.45      170.06     15.59 o 
   6   0   7        1.34       -7.20     10.86 o 
   7   0   7        2.06       -5.68     12.22 o 
   8   0   7        8.80      -10.90     14.93 o 
  -9   1   7        1.58       -1.60     13.99 o 
  -8   1   7        2.96      -16.87     12.75 o 
  -7   1   7       67.71       76.56     15.02 o 
  -6   1   7        7.81       10.90      9.83 o 
  -5   1   7       25.03        6.58      8.93 o 
  -4   1   7      614.74      577.74     20.45 o 
  -3   1   7      230.81      222.47     12.38 o 
  -2   1   7      439.64      461.50     11.05 o 
  -1   1   7      332.42      309.26      8.49 o 
   0   1   7      223.14      213.96      7.40 o 
   1   1   7      846.83      825.35     14.58 o 
   2   1   7     1163.40     1148.07     30.11 o 
   3   1   7      125.17      105.48     12.38 o 
   4   1   7      392.83      428.59     25.48 o 
   5   1   7       53.55       51.71      8.52 o 
   6   1   7      128.85      170.19     18.47 o 
   7   1   7       13.79       10.74     13.95 o 
   8   1   7        2.62        8.15     16.08 o 
  -9   2   7        5.52        6.62     13.29 o 
  -8   2   7       67.48       74.01     16.04 o 
  -7   2   7       11.29        5.72     11.60 o 
  -6   2   7      144.96      151.10     14.32 o 
  -5   2   7       30.73       14.85      9.59 o 
  -4   2   7        5.53        9.26      7.45 o 
  -3   2   7      266.35      275.66     13.00 o 
  -2   2   7      883.67      878.64     15.97 o 
  -1   2   7     1090.11     1027.75     16.66 o 
   0   2   7      374.49      395.31      8.35 o 
   1   2   7      322.90      325.93     14.97 o 
   2   2   7      595.61      629.08     22.05 o 
   3   2   7      161.58      152.09     13.99 o 
   4   2   7      196.37      191.99     10.92 o 
   5   2   7      128.25      138.96     10.87 o 
   6   2   7        2.30       -4.48     10.86 o 
   7   2   7       25.45       16.41     13.16 o 
  -9   3   7       17.14        9.75     13.58 o 
  -8   3   7        4.89       -3.46     11.31 o 
  -7   3   7       17.00        5.80     12.42 o 
  -6   3   7       80.59       75.82     13.70 o 
  -5   3   7      610.93      646.48     23.28 o 
  -4   3   7      156.67      143.08     11.72 o 
  -3   3   7      120.54      115.43      7.31 o 
  -2   3   7     1160.86     1092.95     41.20 o 
  -1   3   7      202.72      217.47      7.32 o 
   0   3   7      306.17      271.40      8.74 o 
   1   3   7        8.77       -0.25      6.38 o 
   2   3   7      123.31      121.97     12.67 o 
   3   3   7      600.28      604.90     16.45 o 
   4   3   7      146.40      161.47     11.33 o 
   5   3   7       42.22       51.03     14.19 o 
   6   3   7        0.46      -12.25      8.17 o 
   7   3   7        2.82       -3.87     14.27 o 
  -9   4   7       23.57       22.05     13.99 o 
  -8   4   7        0.89        7.24     14.23 o 
  -7   4   7        0.45      -15.55     10.37 o 
  -6   4   7        2.53      -14.60      9.83 o 
  -5   4   7      318.25      307.67     16.00 o 
  -4   4   7      132.87      139.83     11.60 o 
  -3   4   7      127.08      125.31      7.75 o 
  -2   4   7      874.22      908.74     16.88 o 
  -1   4   7      470.02      457.96     10.62 o 
   0   4   7       45.51       50.43      9.91 o 
   1   4   7      169.92      174.30     13.53 o 
   2   4   7      247.87      239.05     11.01 o 
   3   4   7       84.65       89.06     21.14 o 
   4   4   7        5.21       -1.27      8.23 o 
   5   4   7        9.44        8.71      8.41 o 
   6   4   7        7.45      -13.53      9.02 o 
  -9   5   7        1.10        7.20     14.27 o 
  -8   5   7        9.22       21.64     12.55 o 
  -7   5   7        2.10       -7.40     10.82 o 
  -6   5   7      112.66      147.23     13.74 o 
  -5   5   7      186.78      162.82     13.90 o 
  -4   5   7       34.61       26.12      8.80 o 
  -3   5   7       96.25       97.05      8.02 o 
  -2   5   7       67.19       89.69      7.15 o 
  -1   5   7       28.66       40.44      8.89 o 
   0   5   7      149.60      136.86     11.97 o 
   1   5   7      225.23      219.15     11.48 o 
   2   5   7       80.19       87.46     21.39 o 
   3   5   7       26.10       28.84      9.16 o 
   4   5   7       14.67        0.20      8.42 o 
   5   5   7        3.63       -0.41     13.12 o 
  -9   6   7       13.48        1.28     14.48 o 
  -8   6   7        8.75       -5.35     12.88 o 
  -7   6   7        6.04        5.59     11.44 o 
  -6   6   7        2.47        1.23      9.75 o 
  -5   6   7      248.29      237.32     16.13 o 
  -4   6   7        9.46       11.88      6.22 o 
  -3   6   7       71.39      112.74      8.51 o 
  -2   6   7      159.15      135.80     12.18 o 
  -1   6   7        4.38       -0.04      8.19 o 
   0   6   7       14.29       -2.75     11.83 o 
   1   6   7       14.63       -4.25      6.91 o 
   2   6   7       55.52       78.54      9.98 o 
   3   6   7       26.66       34.27     14.85 o 
   4   6   7        2.37      -12.63     14.23 o 
   5   6   7        8.81        7.45     16.54 o 
  -8   7   7        1.69      -16.04     12.55 o 
  -7   7   7        4.83       20.12     12.63 o 
  -6   7   7       36.53       34.06     12.59 o 
  -5   7   7        1.57       10.45      9.91 o 
  -4   7   7        5.64       -9.20      6.14 o 
  -3   7   7        0.45        1.77      9.71 o 
  -2   7   7      206.80      221.27     11.59 o 
  -1   7   7      163.26      166.77     12.34 o 
   0   7   7       31.00       41.30     14.44 o 
   1   7   7       49.90       52.66     14.93 o 
   2   7   7        2.90       11.07     14.19 o 
   3   7   7        0.51       12.38     14.81 o 
  -7   8   7        0.63       -6.75     12.14 o 
  -6   8   7       58.04       78.04     14.15 o 
  -5   8   7        0.41        8.92      7.63 o 
  -4   8   7        1.63       -6.54      7.40 o 
  -3   8   7        8.03       -3.77     12.03 o 
  -2   8   7        3.52        3.99     10.94 o 
  -1   8   7       11.35       15.71     12.63 o 
   0   8   7        2.86       -5.55     14.07 o 
   1   8   7       46.88       29.25     17.03 o 
   2   8   7        7.33       -3.62     14.36 o 
  -4   9   7        1.60       12.88     12.01 o 
  -3   9   7        2.65       25.09     12.34 o 
  -2   9   7       62.19       40.56     14.44 o 
  -1   9   7        1.34        2.72     12.96 o 
   0   9   7        0.06       -8.15     14.64 o 
   1 -10   8        3.07      -21.60     14.40 o 
   2 -10   8        3.59        3.50     14.93 o 
  -2  -9   8        2.60      -15.18     14.48 o 
  -1  -9   8       12.10       24.72     17.15 o 
   0  -9   8        5.12       -3.83     13.25 o 
   1  -9   8       99.66      121.03     19.58 o 
   2  -9   8      198.66      214.24     23.45 o 
   3  -9   8       42.66       28.26     14.19 o 
   4  -9   8       45.39       51.22     17.40 o 
   5  -9   8        0.05       -2.63     15.39 o 
  -4  -8   8        1.61      -17.48     15.59 o 
  -3  -8   8      168.16      155.21     21.51 o 
  -2  -8   8       97.58      106.83     17.81 o 
  -1  -8   8       40.87       20.94     16.17 o 
   0  -8   8        4.01       -9.46     11.60 o 
   1  -8   8        0.81       12.05     13.08 o 
   2  -8   8      218.96      219.02     19.95 o 
   3  -8   8      201.17      208.69     18.39 o 
   4  -8   8        0.15      -15.18     10.90 o 
   5  -8   8       61.21       82.19     17.98 o 
   6  -8   8        4.20      -14.73     15.26 o 
  -5  -7   8        8.33      -13.08     15.14 o 
  -4  -7   8       14.59       33.98     14.73 o 
  -3  -7   8        0.04       15.06     14.15 o 
  -2  -7   8       15.76        2.30     11.60 o 
  -1  -7   8      229.59      226.09     18.72 o 
   0  -7   8      109.71      125.76     17.48 o 
   1  -7   8      219.23      201.33     16.99 o 
   2  -7   8      307.28      288.37     19.99 o 
   3  -7   8        1.36        1.81     11.77 o 
   4  -7   8       90.33       72.53     15.76 o 
   5  -7   8      127.11      146.29     18.72 o 
   6  -7   8      151.32      185.86     21.89 o 
   7  -7   8       53.60       52.56     11.43 o 
  -6  -6   8       27.81       36.16     15.26 o 
  -5  -6   8        0.29      -10.98     14.07 o 
  -4  -6   8        1.63        3.29     11.89 o 
  -3  -6   8      184.79      220.17     20.98 o 
  -2  -6   8        1.78       -8.23      9.91 o 
  -1  -6   8      121.19      120.25     16.17 o 
   0  -6   8        3.89      -12.16      8.10 o 
   1  -6   8      725.36      728.92     27.23 o 
   2  -6   8      518.27      492.70     23.00 o 
   3  -6   8      199.09      217.21     16.41 o 
   4  -6   8        9.39        6.11      7.16 o 
   5  -6   8        0.71       -8.89      8.27 o 
   6  -6   8       21.39       25.79      9.24 o 
   7  -6   8        8.31        4.44     10.11 o 
  -7  -5   8        0.06       -7.20     15.39 o 
  -6  -5   8        9.94        0.58     15.26 o 
  -5  -5   8       50.26       23.41     13.25 o 
  -4  -5   8        1.39      -10.12     10.53 o 
  -3  -5   8      358.81      353.87     21.43 o 
  -2  -5   8      690.80      663.76     25.59 o 
  -1  -5   8      726.26      685.35     25.59 o 
   0  -5   8      787.01      780.79     26.16 o 
   1  -5   8      192.82      163.11     14.32 o 
   2  -5   8      176.64      189.59      9.15 o 
   3  -5   8      813.30      729.51     17.50 o 
   4  -5   8        6.92        7.28      6.75 o 
   5  -5   8       55.11       62.15      8.87 o 
   6  -5   8       93.32      105.99     14.46 o 
   7  -5   8       13.76       -3.43     12.44 o 
   8  -5   8       10.80        4.98     16.08 o 
  -8  -4   8       10.70      -19.99     16.25 o 
  -7  -4   8       10.68        3.29     15.67 o 
  -6  -4   8       19.73       53.07     16.41 o 
  -5  -4   8       22.90       13.41     12.30 o 
  -4  -4   8       47.44       97.66     15.22 o 
  -3  -4   8       69.48       86.06     13.08 o 
  -2  -4   8      205.85      223.67     16.41 o 
  -1  -4   8      282.08      287.65      9.70 o 
   0  -4   8      180.69      164.67      8.06 o 
   1  -4   8      283.67      259.60      9.86 o 
   2  -4   8     2714.87     2554.36     36.37 o 
   3  -4   8      234.22      236.19     10.48 o 
   4  -4   8       92.14       75.14      8.30 o 
   5  -4   8        1.13       -9.84      6.56 o 
   6  -4   8       10.51       17.24      8.93 o 
   7  -4   8        5.65       -2.84     12.42 o 
   8  -4   8       20.76       23.33     17.98 o 
  -8  -3   8        0.05      -10.98     14.52 o 
  -7  -3   8       27.66       22.83     15.63 o 
  -6  -3   8        1.53        6.25     13.78 o 
  -5  -3   8        3.26       11.85     12.55 o 
  -4  -3   8        9.71       19.75     11.56 o 
  -3  -3   8      533.32      523.59     20.34 o 
  -2  -3   8      645.55      682.80     20.40 o 
  -1  -3   8       19.55       17.13      4.69 o 
   0  -3   8      305.25      324.88     10.09 o 
   1  -3   8      842.36      900.32     17.38 o 
   2  -3   8      465.73      464.93     12.67 o 
   3  -3   8       40.48       46.12     12.90 o 
   4  -3   8       31.56       28.73      6.89 o 
   5  -3   8      318.14      311.78     12.55 o 
   6  -3   8      115.15      114.53     16.50 o 
   7  -3   8        2.86       -8.35     12.38 o 
   8  -3   8        8.00       11.77     14.64 o 
  -8  -2   8       13.90       -1.89     15.10 o 
  -7  -2   8      199.05      218.19     20.86 o 
  -6  -2   8       64.49       70.39     14.52 o 
  -5  -2   8      158.08      163.97     18.02 o 
  -4  -2   8        6.20        9.21      9.42 o 
  -3  -2   8        2.07        0.36      5.01 o 
  -2  -2   8     1361.25     1452.65     23.46 o 
  -1  -2   8       51.17       51.60      5.47 o 
   0  -2   8      213.08      164.79     13.99 o 
   1  -2   8     1858.06     1864.77     27.29 o 
   2  -2   8       16.50       10.87      4.57 o 
   3  -2   8      451.64      463.84     12.59 o 
   4  -2   8        0.77       -4.64      5.10 o 
   5  -2   8        8.45       14.60     10.45 o 
   6  -2   8        1.26      -12.01     11.56 o 
   7  -2   8       15.68       11.81     13.12 o 
   8  -2   8       27.45       39.12     16.29 o 
  -9  -1   8        0.05       -8.56     14.56 o 
  -8  -1   8        9.19      -11.89     14.03 o 
  -7  -1   8       62.21       53.36     15.51 o 
  -6  -1   8        1.88        9.59     11.07 o 
  -5  -1   8      116.70      124.36     14.60 o 
  -4  -1   8      948.81      908.85     28.96 o 
  -3  -1   8      903.59      944.00     18.69 o 
  -2  -1   8      387.13      381.74     12.63 o 
  -1  -1   8      873.04      877.02     16.40 o 
   0  -1   8        5.96       18.92      4.11 o 
   1  -1   8     2630.23     2694.70     35.36 o 
   2  -1   8      503.00      499.67     17.96 o 
   3  -1   8       62.52       54.99      5.91 o 
   4  -1   8      811.25      796.38     28.26 o 
   5  -1   8      105.65      104.98     14.77 o 
   6  -1   8       10.17       20.32     12.01 o 
   7  -1   8       41.25       50.02     15.02 o 
   8  -1   8       51.72       44.39     16.37 o 
  -9   0   8        0.32      -18.76     13.45 o 
  -8   0   8        1.16        4.07     14.23 o 
  -7   0   8       59.54       67.10     14.60 o 
  -6   0   8        0.16       -9.59      9.79 o 
  -5   0   8       18.25       12.75     10.49 o 
  -4   0   8      205.10      184.54     13.86 o 
  -3   0   8      235.24      224.59      9.16 o 
  -2   0   8       95.13      104.56      7.09 o 
  -1   0   8        4.24        4.20      3.91 o 
   0   0   8     2139.54     2214.77     33.67 o 
   1   0   8        7.34        9.10      3.48 o 
   2   0   8       72.54       64.81      4.98 o 
   3   0   8        4.45        7.20      8.68 o 
   4   0   8      411.89      425.07     22.17 o 
   5   0   8       22.22       12.83     10.78 o 
   6   0   8       42.84       41.84     14.89 o 
   7   0   8       13.57      -19.25     12.83 o 
   8   0   8        3.03       12.46     16.66 o 
  -9   1   8        0.65      -22.03     14.69 o 
  -8   1   8       65.32       46.44     14.44 o 
  -7   1   8      352.54      364.52     22.26 o 
  -6   1   8       59.66       67.14     13.70 o 
  -5   1   8        7.58        7.57      8.76 o 
  -4   1   8     1319.08     1234.13     32.21 o 
  -3   1   8        9.47       18.85      5.17 o 
  -2   1   8     1502.08     1508.96     23.66 o 
  -1   1   8      531.77      591.42     12.67 o 
   0   1   8      920.60      860.68     18.27 o 
   1   1   8      717.49      658.07     11.19 o 
   2   1   8       93.58      105.07     12.67 o 
   3   1   8      161.65      176.56     15.80 o 
   4   1   8       17.66       19.05     10.65 o 
   5   1   8       99.02      105.31     15.55 o 
   6   1   8       64.92       56.11     14.85 o 
   7   1   8      131.04      162.33     21.93 o 
  -9   2   8        2.52        3.58     15.22 o 
  -8   2   8       32.75       40.73     15.10 o 
  -7   2   8        6.57        2.39     10.78 o 
  -6   2   8      140.16      160.03     16.91 o 
  -5   2   8        1.58       -5.02      7.94 o 
  -4   2   8      427.91      404.01     17.61 o 
  -3   2   8      579.17      561.21     13.84 o 
  -2   2   8      867.76      827.99     26.27 o 
  -1   2   8     2257.52     2272.93     48.69 o 
   0   2   8      167.59      160.75      5.91 o 
   1   2   8      964.74      905.52     26.66 o 
   2   2   8       67.12      103.83     12.51 o 
   3   2   8       35.87       62.69     11.72 o 
   4   2   8      297.98      287.48     15.88 o 
   5   2   8      173.08      176.31     11.78 o 
   6   2   8        7.15      -13.74     11.68 o 
   7   2   8        1.97       -6.38     12.75 o 
  -9   3   8       43.83       32.79     14.93 o 
  -8   3   8       23.02       34.10     15.26 o 
  -7   3   8       22.28       29.99     13.74 o 
  -6   3   8       49.54       36.32     11.81 o 
  -5   3   8       13.89       11.15      9.59 o 
  -4   3   8       75.20      105.35     11.15 o 
  -3   3   8      468.57      490.51     13.13 o 
  -2   3   8      268.21      272.78      9.35 o 
  -1   3   8      341.15      332.72     17.11 o 
   0   3   8      504.49      503.94     19.79 o 
   1   3   8       86.41       94.74     12.14 o 
   2   3   8       41.60       57.35     11.15 o 
   3   3   8        0.61       -9.62      6.41 o 
   4   3   8      233.28      228.55     12.43 o 
   5   3   8        0.92       -1.14      7.81 o 
   6   3   8        0.01      -13.95     13.53 o 
  -9   4   8       19.17       21.93     14.19 o 
  -8   4   8        6.77       14.27     12.92 o 
  -7   4   8      126.07      153.53     18.47 o 
  -6   4   8       37.84       30.36     11.56 o 
  -5   4   8       39.09       29.78      9.87 o 
  -4   4   8      478.58      479.05     19.09 o 
  -3   4   8      135.61      123.49      8.54 o 
  -2   4   8      382.78      390.39     11.13 o 
  -1   4   8        1.96        4.03      7.45 o 
   0   4   8      470.49      471.03     19.75 o 
   1   4   8      256.92      240.16     15.39 o 
   2   4   8       21.18       29.12      7.66 o 
   3   4   8       85.75       76.65     10.02 o 
   4   4   8       15.04       25.71      8.80 o 
   5   4   8        3.41       -1.31     10.94 o 
   6   4   8        3.48       -1.59      9.84 o 
  -9   5   8       55.92       53.85     15.88 o 
  -8   5   8        2.28      -18.27     12.42 o 
  -7   5   8      103.76       86.18     14.52 o 
  -6   5   8       32.79       38.09     12.34 o 
  -5   5   8        4.41       -6.29      8.35 o 
  -4   5   8      138.76      141.83      9.18 o 
  -3   5   8      243.43      231.27     10.26 o 
  -2   5   8       17.10        8.19      8.06 o 
  -1   5   8      386.74      397.92     19.01 o 
   0   5   8      168.28      165.00     13.70 o 
   1   5   8        4.79       -5.18      9.09 o 
   2   5   8       30.34       34.97      8.84 o 
   3   5   8       49.56       66.00     12.22 o 
   4   5   8       43.73       61.33     11.21 o 
   5   5   8        6.61        0.15      9.46 o 
  -8   6   8       22.55       47.97     15.18 o 
  -7   6   8       52.47       42.12     12.22 o 
  -6   6   8       30.05       19.75     10.16 o 
  -5   6   8        7.60       -5.43      9.34 o 
  -4   6   8       77.79       72.17      8.88 o 
  -3   6   8       37.99       50.27     12.30 o 
  -2   6   8       14.37        0.00      9.34 o 
  -1   6   8       97.69      127.07     13.78 o 
   0   6   8      210.21      228.35     13.06 o 
   1   6   8        0.98        0.56      7.62 o 
   2   6   8        0.80        8.31      7.86 o 
   3   6   8       36.85       35.42     14.93 o 
   4   6   8        0.49        6.99     15.55 o 
  -7   7   8       10.40       28.34     12.88 o 
  -6   7   8        8.02        8.52      9.79 o 
  -5   7   8       51.28       71.52      9.98 o 
  -4   7   8       56.11       74.13     14.07 o 
  -3   7   8        7.13       21.10     11.72 o 
  -2   7   8        4.64       -3.54      9.87 o 
  -1   7   8       32.86       33.62      8.74 o 
   0   7   8       30.53       51.66      9.40 o 
   1   7   8        0.65        8.15     12.51 o 
   2   7   8      111.92      111.28     19.42 o 
   3   7   8       54.73       51.59     18.96 o 
  -6   8   8       10.26        7.39      8.76 o 
  -5   8   8       16.83        3.29     12.01 o 
  -4   8   8        2.92      -15.84     11.31 o 
  -3   8   8       47.14       34.06     19.01 o 
  -2   8   8       29.24       37.11     15.14 o 
  -1   8   8       93.25      136.08     18.80 o 
   0   8   8      121.49      103.34     18.72 o 
   1   8   8       53.41       58.95     18.88 o 
  -4   9   8        0.38       17.44     11.77 o 
  -3   9   8        0.16        2.34     13.70 o 
  -2   9   8        9.42       -0.78     13.66 o 
  -1   9   8        4.27       27.48     15.22 o 
  -2  -9   9        1.69        4.20     16.91 o 
  -1  -9   9       80.75       93.05     19.42 o 
   0  -9   9       83.27       97.29     19.79 o 
   1  -9   9       22.92       40.81     14.73 o 
   2  -9   9        0.34      -20.98     13.99 o 
   3  -9   9       10.72      -11.07     13.08 o 
   4  -9   9       76.03      104.04     18.59 o 
  -3  -8   9       13.38       20.86     17.03 o 
  -2  -8   9        1.42        3.09     14.48 o 
  -1  -8   9       48.26       49.94     16.08 o 
   0  -8   9      191.56      179.11     21.31 o 
   1  -8   9       55.17       58.29     16.13 o 
   2  -8   9       48.36       32.38     15.14 o 
   3  -8   9       37.05       47.23     14.11 o 
   4  -8   9        0.32      -16.85     11.23 o 
   5  -8   9       38.10       26.37     14.85 o 
  -5  -7   9       13.74       26.33     15.96 o 
  -4  -7   9      146.79      174.01     22.38 o 
  -3  -7   9       23.75        8.27     13.53 o 
  -2  -7   9      110.00       80.05     15.51 o 
  -1  -7   9      186.38      209.55     20.40 o 
   0  -7   9        8.55        2.96     11.15 o 
   1  -7   9       81.67       96.59     16.08 o 
   2  -7   9       35.15       19.25     11.56 o 
   3  -7   9        3.90        4.32     12.14 o 
   4  -7   9        6.62       11.77     12.79 o 
   5  -7   9        1.60        7.94     13.00 o 
   6  -7   9       11.58       32.46     15.22 o 
  -6  -6   9        2.36        3.09     15.47 o 
  -5  -6   9       22.79        0.78     13.82 o 
  -4  -6   9        7.67        3.70     13.04 o 
  -3  -6   9      100.92      112.84     16.74 o 
  -2  -6   9        8.22       -8.93     11.27 o 
  -1  -6   9      939.66      924.03     32.21 o 
   0  -6   9        1.81        1.40      9.46 o 
   1  -6   9      623.54      559.72     24.07 o 
   2  -6   9      873.61      839.00     29.78 o 
   3  -6   9        0.23        5.14      9.59 o 
   4  -6   9      194.75      200.52     19.91 o 
   5  -6   9        7.39        2.26      7.91 o 
   6  -6   9       57.54       65.72     11.19 o 
   7  -6   9       70.52       83.18     12.78 o 
  -7  -5   9       13.42       15.26     17.94 o 
  -6  -5   9       12.72        5.22     15.55 o 
  -5  -5   9       21.91       32.79     13.90 o 
  -4  -5   9       20.80       20.77     12.46 o 
  -3  -5   9       43.34       25.05     13.53 o 
  -2  -5   9        3.61       -7.28      9.42 o 
  -1  -5   9       48.80       49.08     11.56 o 
   0  -5   9      236.25      253.74     16.54 o 
   1  -5   9       13.75        8.31      9.71 o 
   2  -5   9      224.64      221.63     15.47 o 
   3  -5   9        3.90       -1.65      6.40 o 
   4  -5   9      253.83      260.54     12.58 o 
   5  -5   9      131.10      155.44     11.74 o 
   6  -5   9       20.74        7.08     10.86 o 
   7  -5   9       18.90       22.30     14.27 o 
  -7  -4   9        0.01        6.99     14.32 o 
  -6  -4   9       16.70        6.29     13.37 o 
  -5  -4   9       10.51       18.84     13.70 o 
  -4  -4   9       81.44       83.26     15.18 o 
  -3  -4   9       26.23       26.62     12.01 o 
  -2  -4   9      385.46      400.64     19.83 o 
  -1  -4   9      310.56      291.83     10.28 o 
   0  -4   9       29.57       10.91      5.45 o 
   1  -4   9      136.28      140.55      9.24 o 
   2  -4   9       26.40       30.85      6.44 o 
   3  -4   9      300.41      302.97     11.93 o 
   4  -4   9        3.39       -5.08      6.14 o 
   5  -4   9      465.05      475.88     16.14 o 
   6  -4   9       33.67       40.69     13.29 o 
   7  -4   9       14.50       25.67     16.37 o 
  -8  -3   9        0.05       15.84     15.92 o 
  -7  -3   9        0.14        0.49     15.51 o 
  -6  -3   9       53.06       69.93     16.99 o 
  -5  -3   9      195.20      214.90     18.59 o 
  -4  -3   9       63.64       76.52     13.86 o 
  -3  -3   9      183.21      183.85      9.61 o 
  -2  -3   9      315.54      326.47     11.52 o 
  -1  -3   9      335.11      339.13     14.32 o 
   0  -3   9      701.27      716.24     15.73 o 
   1  -3   9       13.32       12.96      6.05 o 
   2  -3   9     1114.23     1071.60     20.52 o 
   3  -3   9      194.36      181.60      9.56 o 
   4  -3   9       94.64      106.24      9.18 o 
   5  -3   9      111.93      120.66     15.84 o 
   6  -3   9      251.94      260.15     20.49 o 
   7  -3   9       94.67       92.60     18.18 o 
   8  -3   9        3.88      -14.36     13.99 o 
  -8  -2   9        1.40      -15.43     15.51 o 
  -7  -2   9       30.31       36.45     14.85 o 
  -6  -2   9       12.09        4.03     13.33 o 
  -5  -2   9      163.37      174.59     18.84 o 
  -4  -2   9       70.78       86.10      8.85 o 
  -3  -2   9      368.67      372.91     12.20 o 
  -2  -2   9      285.85      279.53     10.55 o 
  -1  -2   9      483.94      516.75     13.88 o 
   0  -2   9       35.37       41.21      5.42 o 
   1  -2   9       30.43       20.46      5.03 o 
   2  -2   9      776.74      778.08     16.51 o 
   3  -2   9      667.75      665.71     15.53 o 
   4  -2   9       17.19       17.48     10.49 o 
   5  -2   9       70.22       73.47     13.99 o 
   6  -2   9        5.18        5.18     13.08 o 
   7  -2   9       17.23        2.84     13.25 o 
   8  -2   9       25.15        8.84     16.13 o 
  -9  -1   9        0.16      -14.93     15.18 o 
  -8  -1   9       79.45       82.52     18.27 o 
  -7  -1   9        5.80        3.04     13.29 o 
  -6  -1   9       47.96       53.19     14.77 o 
  -5  -1   9      110.69       92.56     14.15 o 
  -4  -1   9        9.70        7.45      6.40 o 
  -3  -1   9       88.49      102.61      8.28 o 
  -2  -1   9     1084.66     1085.76     27.64 o 
  -1  -1   9      955.23      932.08     19.58 o 
   0  -1   9       25.68       23.03      4.64 o 
   1  -1   9      121.43      112.56      9.26 o 
   2  -1   9       44.51       54.99     11.21 o 
   3  -1   9      103.02       97.83     13.25 o 
   4  -1   9      195.70      216.96     18.55 o 
   5  -1   9      494.48      449.43     23.37 o 
   6  -1   9      202.85      220.04     19.58 o 
   7  -1   9        0.48        7.12     14.11 o 
  -9   0   9       23.87       19.95     14.93 o 
  -8   0   9       18.26      -15.26     14.36 o 
  -7   0   9       20.13       16.13     12.59 o 
  -6   0   9       60.69       53.19     14.15 o 
  -5   0   9      574.68      607.64     25.18 o 
  -4   0   9        2.58       -7.65      8.84 o 
  -3   0   9      300.84      308.04     10.94 o 
  -2   0   9      952.87     1002.08     19.18 o 
  -1   0   9      149.66      130.65      7.65 o 
   0   0   9     1014.41     1055.94     18.17 o 
   1   0   9      383.35      379.75      9.65 o 
   2   0   9     1423.10     1348.37     36.00 o 
   3   0   9      130.16      148.34     16.04 o 
   4   0   9        2.04       -5.47      9.46 o 
   5   0   9       91.06       79.23     16.04 o 
   6   0   9       17.88       -7.98     12.05 o 
   7   0   9       38.94        7.32     14.19 o 
  -9   1   9        6.39       25.14     15.59 o 
  -8   1   9        7.51      -14.52     12.42 o 
  -7   1   9       18.44       19.01     12.92 o 
  -6   1   9       66.16       70.02     14.60 o 
  -5   1   9      421.34      452.68     21.76 o 
  -4   1   9        9.09       -2.47      8.80 o 
  -3   1   9      137.71      132.10      8.64 o 
  -2   1   9     1536.20     1491.78     60.33 o 
  -1   1   9      607.55      619.67     13.64 o 
   0   1   9      156.07      155.92      6.73 o 
   1   1   9       78.64       99.22     12.38 o 
   2   1   9        1.04        9.34      9.01 o 
   3   1   9      651.53      635.49     26.16 o 
   4   1   9        7.28        7.28     11.23 o 
   5   1   9       49.81       83.51     15.43 o 
   6   1   9       81.81       78.86     16.21 o 
   7   1   9       19.07       30.24     15.63 o 
  -9   2   9        0.10      -10.57     13.29 o 
  -8   2   9        6.80        4.65     14.11 o 
  -7   2   9       88.90       99.59     15.84 o 
  -6   2   9       79.36      107.62     14.64 o 
  -5   2   9      169.10      177.84     15.43 o 
  -4   2   9      190.40      172.42     10.96 o 
  -3   2   9      198.69      190.32      9.36 o 
  -2   2   9      837.35      804.04     16.56 o 
  -1   2   9      151.94      153.59      7.39 o 
   0   2   9        2.90       -4.98      7.32 o 
   1   2   9     1215.12     1078.26     31.43 o 
   2   2   9      135.22      128.02     14.36 o 
   3   2   9      165.23      169.40     17.40 o 
   4   2   9        2.11       -2.31      6.73 o 
   5   2   9       57.61       36.86     12.83 o 
   6   2   9      104.62      138.47     20.69 o 
  -9   3   9       39.03       53.56     16.58 o 
  -8   3   9       16.24       16.95     13.25 o 
  -7   3   9       41.60       53.93     14.85 o 
  -6   3   9       24.57       20.16     10.41 o 
  -5   3   9      206.38      182.73     15.43 o 
  -4   3   9       74.78       70.28      8.40 o 
  -3   3   9      230.34      221.14     12.96 o 
  -2   3   9     1747.93     1731.63     27.08 o 
  -1   3   9       25.65       27.81      9.01 o 
   0   3   9      113.49      132.18     13.62 o 
   1   3   9        0.58        5.72      9.21 o 
   2   3   9      353.93      327.74     18.96 o 
   3   3   9      247.94      253.70     19.75 o 
   4   3   9       41.53       50.37      9.13 o 
   5   3   9      161.85      170.38     13.43 o 
   6   3   9        0.27       -4.36     13.25 o 
  -9   4   9        0.17        0.58     15.30 o 
  -8   4   9        1.12      -16.29     12.34 o 
  -7   4   9       24.40       28.67     14.07 o 
  -6   4   9       10.64        4.40      9.75 o 
  -5   4   9       26.16       23.08     11.23 o 
  -4   4   9       15.43       11.80      6.77 o 
  -3   4   9      175.73      176.89      9.76 o 
  -2   4   9      298.47      334.78     17.57 o 
  -1   4   9       32.85        9.83      8.68 o 
   0   4   9      114.59       98.85     13.95 o 
   1   4   9      362.60      369.29     19.54 o 
   2   4   9       12.23      -14.25      9.50 o 
   3   4   9        1.20       -4.61     13.27 o 
   4   4   9       21.39       19.45      9.01 o 
   5   4   9        1.36       -6.90      8.74 o 
  -8   5   9        0.45      -13.04     13.74 o 
  -7   5   9       58.90       15.63     14.15 o 
  -6   5   9       48.87       76.35     14.48 o 
  -5   5   9       26.18       15.57      7.50 o 
  -4   5   9      151.16      165.16     12.65 o 
  -3   5   9      326.13      300.63     18.76 o 
  -2   5   9        3.82       -1.44      9.63 o 
  -1   5   9      198.18      183.89     14.85 o 
   0   5   9      106.69      109.96     14.93 o 
   1   5   9      660.88      681.81     27.11 o 
   2   5   9      222.39      205.60     13.56 o 
   3   5   9       37.24       29.99     10.21 o 
   4   5   9       42.57       29.07     14.42 o 
  -8   6   9       30.06       38.22     15.18 o 
  -7   6   9        3.57        8.56     12.05 o 
  -6   6   9        7.11       -4.44     10.98 o 
  -5   6   9       29.91       25.47      8.31 o 
  -4   6   9       17.10       18.06     10.24 o 
  -3   6   9      147.89      177.39     15.55 o 
  -2   6   9      151.14      176.40     15.02 o 
  -1   6   9      188.37      155.05     16.29 o 
   0   6   9        3.99       -7.78      8.84 o 
   1   6   9       46.07       45.95      9.69 o 
   2   6   9      111.89      122.58     20.65 o 
   3   6   9        2.65       -4.68      9.77 o 
  -7   7   9       49.81       60.92     15.26 o 
  -6   7   9        7.41       -3.56      8.47 o 
  -5   7   9        7.29        7.78     12.71 o 
  -4   7   9       71.88       77.05     15.55 o 
  -3   7   9        9.81      -13.64      9.09 o 
  -2   7   9      127.47      136.29     15.59 o 
  -1   7   9        3.58       -8.03      8.24 o 
   0   7   9       76.60       97.83     11.32 o 
   1   7   9       17.69        9.42     14.73 o 
   2   7   9      143.89      164.14     23.37 o 
  -6   8   9        1.81        0.95     12.67 o 
  -5   8   9        0.63       -6.99     12.46 o 
  -4   8   9       95.39      116.38     17.77 o 
  -3   8   9        8.01      -17.71     11.81 o 
  -2   8   9      140.34      122.34     18.39 o 
  -1   8   9        0.43       -5.14     12.88 o 
   0   8   9        7.27       21.68     14.89 o 
  -1  -9  10        3.95      -14.44     14.07 o 
   0  -9  10        4.86        0.04     14.36 o 
   1  -9  10       43.46       83.06     18.72 o 
   2  -9  10       10.68       12.96     14.73 o 
   3  -9  10        0.78      -15.80     14.89 o 
  -3  -8  10       14.76       18.06     17.36 o 
  -2  -8  10       20.73       23.00     15.06 o 
  -1  -8  10        1.62        2.10     14.11 o 
   0  -8  10       23.01       21.80     13.66 o 
   1  -8  10      109.66      100.09     18.55 o 
   2  -8  10        8.05        8.60     12.96 o 
   3  -8  10        0.49        6.34     13.74 o 
   4  -8  10       89.59       89.06     19.13 o 
   5  -8  10        3.77        4.15     16.17 o 
  -4  -7  10        0.12        3.99     13.82 o 
  -3  -7  10       91.48       63.97     17.98 o 
  -2  -7  10       54.66       38.55     14.81 o 
  -1  -7  10        2.11       15.30     12.92 o 
   0  -7  10       89.24       69.89     16.25 o 
   1  -7  10      104.93      119.05     17.94 o 
   2  -7  10       22.27       -4.77     12.83 o 
   3  -7  10       19.42       10.61     11.77 o 
   4  -7  10       78.82       66.35     16.46 o 
   5  -7  10        2.97       11.11     14.19 o 
   6  -7  10       19.84       36.90     16.00 o 
  -5  -6  10        4.41       -6.25     13.37 o 
  -4  -6  10       74.70       90.30     17.57 o 
  -3  -6  10        1.85        3.74     12.34 o 
  -2  -6  10       62.03       44.59     13.58 o 
  -1  -6  10       12.08        2.30     11.35 o 
   0  -6  10       90.63       79.89     15.39 o 
   1  -6  10       63.89       79.40     14.19 o 
   2  -6  10        9.03       10.28     11.89 o 
   3  -6  10      102.62      122.59     16.13 o 
   4  -6  10      199.96      212.64     17.36 o 
   5  -6  10       28.76       32.93      9.87 o 
   6  -6  10        0.46       -4.68      9.55 o 
  -6  -5  10        0.55        0.82     14.03 o 
  -5  -5  10        2.01       -0.82     13.78 o 
  -4  -5  10       66.35       57.55     15.55 o 
  -3  -5  10        0.44       -5.02     10.78 o 
  -2  -5  10      183.88      174.18     16.21 o 
  -1  -5  10      357.16      354.81     19.87 o 
   0  -5  10      120.68      153.03     16.74 o 
   1  -5  10      478.33      453.21     21.56 o 
   2  -5  10       29.01       29.48     10.33 o 
   3  -5  10        3.87        9.00     16.04 o 
   4  -5  10      117.38      111.14     11.13 o 
   5  -5  10      280.22      257.91     18.41 o 
   6  -5  10        9.43       -6.87     14.03 o 
   7  -5  10       76.59       70.22     17.89 o 
  -7  -4  10        3.44       14.07     16.37 o 
  -6  -4  10       23.78       26.78     14.36 o 
  -5  -4  10       36.81        5.92     14.07 o 
  -4  -4  10      181.68      199.89     19.54 o 
  -3  -4  10       89.15       63.72     14.07 o 
  -2  -4  10       49.75       26.12     12.01 o 
  -1  -4  10       28.95       13.12     10.24 o 
   0  -4  10        3.91        5.39      5.82 o 
   1  -4  10     1720.15     1702.31     28.51 o 
   2  -4  10       15.58       20.68      6.84 o 
   3  -4  10       35.47       45.00      7.59 o 
   4  -4  10      327.13      334.72     14.13 o 
   5  -4  10        2.71       18.51     13.33 o 
   6  -4  10       12.29       -2.26     14.81 o 
   7  -4  10        0.00       -3.09     15.47 o 
  -8  -3  10        2.68       11.60     15.92 o 
  -7  -3  10        4.93        6.66     14.64 o 
  -6  -3  10       33.41       40.31     15.30 o 
  -5  -3  10        6.48        1.89     13.33 o 
  -4  -3  10       69.22       98.40     15.76 o 
  -3  -3  10      510.81      546.23     15.26 o 
  -2  -3  10       17.92       13.87      9.87 o 
  -1  -3  10      584.73      582.08     14.99 o 
   0  -3  10       88.96       82.91      7.43 o 
   1  -3  10       14.27       13.74      5.58 o 
   2  -3  10      137.55      140.27      9.12 o 
   3  -3  10        3.46        1.12      6.51 o 
   4  -3  10     1838.78     1738.49     29.99 o 
   5  -3  10       24.14       -0.41     12.75 o 
   6  -3  10        1.38      -16.87     11.85 o 
   7  -3  10       64.34       35.63     16.33 o 
  -8  -2  10       18.09       25.42     17.32 o 
  -7  -2  10       87.73       73.68     17.69 o 
  -6  -2  10        2.98      -14.56     12.55 o 
  -5  -2  10        8.67       -1.93      7.11 o 
  -4  -2  10      173.78      170.59     10.50 o 
  -3  -2  10      127.74      146.67     10.12 o 
  -2  -2  10      173.62      171.85      9.69 o 
  -1  -2  10        1.36        7.10      6.68 o 
   0  -2  10     1772.75     1683.26     26.91 o 
   1  -2  10      409.24      402.41     11.92 o 
   2  -2  10       54.86       59.84      8.45 o 
   3  -2  10       51.69       60.51     13.29 o 
   4  -2  10       82.33       97.13     15.88 o 
   5  -2  10      157.90      164.06     18.27 o 
   6  -2  10        6.35        0.41     13.08 o 
   7  -2  10      249.05      263.77     24.68 o 
  -8  -1  10       23.93        3.66     15.51 o 
  -7  -1  10       41.19       27.77     14.07 o 
  -6  -1  10      292.36      287.43     21.97 o 
  -5  -1  10      165.05      165.70     17.61 o 
  -4  -1  10      809.72      827.20     19.73 o 
  -3  -1  10      229.75      228.94     11.09 o 
  -2  -1  10       75.16       73.68      7.52 o 
  -1  -1  10      561.81      563.28     14.03 o 
   0  -1  10        2.62       -4.58      4.16 o 
   1  -1  10      562.78      536.80     13.29 o 
   2  -1  10      135.81      131.64     14.07 o 
   3  -1  10      830.63      797.04     29.17 o 
   4  -1  10      153.95      197.71     20.03 o 
   5  -1  10        4.50        7.40     11.60 o 
   6  -1  10        1.03      -16.41     12.55 o 
   7  -1  10        2.41        5.27     14.48 o 
  -9   0  10        0.00       -3.29     14.69 o 
  -8   0  10       46.90       65.98     16.74 o 
  -7   0  10       26.02       32.01     14.23 o 
  -6   0  10        0.36      -15.74     10.49 o 
  -5   0  10       19.97       13.08     12.05 o 
  -4   0  10      120.89      137.54     13.29 o 
  -3   0  10      490.29      457.26     20.94 o 
  -2   0  10        5.17        4.70      5.98 o 
  -1   0  10     1308.46     1312.80     73.06 o 
   0   0  10     1393.66     1339.89     22.00 o 
   1   0  10       32.95       21.43      9.30 o 
   2   0  10      490.39      483.00     21.64 o 
   3   0  10       28.88       37.19     12.67 o 
   4   0  10      314.97      357.28     22.95 o 
   5   0  10      129.87      129.67     19.05 o 
   6   0  10       51.74       49.86     17.03 o 
   7   0  10      135.16      127.98     21.06 o 
  -9   1  10        4.11        2.92     16.99 o 
  -8   1  10        9.09       -0.74     13.12 o 
  -7   1  10        9.18        3.17     13.04 o 
  -6   1  10        0.29        3.54     12.67 o 
  -5   1  10      170.03      198.41     18.47 o 
  -4   1  10      321.40      327.51     12.61 o 
  -3   1  10        0.43       -7.50      5.03 o 
  -2   1  10       80.01       91.18      9.28 o 
  -1   1  10        1.65        5.90      8.19 o 
   0   1  10      461.54      461.52     20.82 o 
   1   1  10      303.85      296.89     18.59 o 
   2   1  10      186.13      171.30     15.34 o 
   3   1  10      248.38      276.86     20.16 o 
   4   1  10       94.52      113.79     17.44 o 
   5   1  10        4.20        9.09     13.08 o 
   6   1  10       22.00       21.35     14.11 o 
  -9   2  10       28.79        5.80     15.06 o 
  -8   2  10       39.34       48.05     15.47 o 
  -7   2  10       14.62       23.49     14.11 o 
  -6   2  10      260.96      257.36     19.66 o 
  -5   2  10        9.65       -0.66     10.33 o 
  -4   2  10      114.23      135.16     10.56 o 
  -3   2  10      845.20      796.11     18.00 o 
  -2   2  10      522.23      511.23     13.93 o 
  -1   2  10     1859.17     1779.78     42.50 o 
   0   2  10      567.64      587.12     23.24 o 
   1   2  10       32.38       39.90     11.07 o 
   2   2  10       35.34       37.44     11.60 o 
   3   2  10      169.22      244.81     21.64 o 
   4   2  10      212.65      222.95     12.91 o 
   5   2  10       10.69        9.63     13.21 o 
   6   2  10       10.55       36.28     15.47 o 
  -9   3  10       11.59        6.62     15.47 o 
  -8   3  10       30.19       45.17     16.66 o 
  -7   3  10        1.00       -8.23     11.35 o 
  -6   3  10       54.27       41.22     12.46 o 
  -5   3  10      164.63      166.10     11.43 o 
  -4   3  10      207.32      170.43     10.31 o 
  -3   3  10       35.25       52.00      7.57 o 
  -2   3  10       20.68       34.19     10.12 o 
  -1   3  10      363.47      338.40     18.39 o 
   0   3  10     1533.00     1498.60     40.03 o 
   1   3  10       91.31       79.40     13.12 o 
   2   3  10        4.54        6.42     10.57 o 
   3   3  10       40.24       45.66     15.80 o 
   4   3  10        2.43      -11.91      7.94 o 
   5   3  10        7.80        3.31      9.54 o 
  -8   4  10        0.20      -14.93     12.18 o 
  -7   4  10        0.40        1.65     13.21 o 
  -6   4  10        7.09       -4.94     11.60 o 
  -5   4  10      174.34      180.32     13.25 o 
  -4   4  10      413.90      418.82     23.22 o 
  -3   4  10        7.11       -1.19      9.26 o 
  -2   4  10        4.56        9.26      9.96 o 
  -1   4  10      171.00      164.22     14.81 o 
   0   4  10      101.94      117.04     14.97 o 
   1   4  10       74.01       71.25     14.44 o 
   2   4  10       55.17       42.00     12.42 o 
   3   4  10       99.93      120.78     12.54 o 
   4   4  10       13.37       11.94      9.49 o 
   5   4  10        0.11       -3.26     10.19 o 
  -8   5  10       54.11       37.19     14.85 o 
  -7   5  10        2.34       -8.31     12.83 o 
  -6   5  10       36.42       27.52     13.41 o 
  -5   5  10       55.30       42.93      9.05 o 
  -4   5  10       14.88        4.73     11.77 o 
  -3   5  10      178.99      190.96     18.51 o 
  -2   5  10      233.28      246.21     17.40 o 
  -1   5  10      368.58      362.96     20.82 o 
   0   5  10      220.29      199.85     17.40 o 
   1   5  10      136.36      138.63     17.40 o 
   2   5  10       16.62        2.51      9.19 o 
   3   5  10       13.68       12.51     12.26 o 
   4   5  10        6.74       -4.78      9.87 o 
  -7   6  10        8.30       12.67     13.49 o 
  -6   6  10       11.44       17.48      8.48 o 
  -5   6  10      309.63      289.40     20.03 o 
  -4   6  10       35.50       36.86     13.25 o 
  -3   6  10       34.02       22.67     11.93 o 
  -2   6  10       24.61       22.34     11.35 o 
  -1   6  10       64.73       81.08     15.22 o 
   0   6  10      383.37      356.09     20.69 o 
   1   6  10       16.92       10.68      9.27 o 
   2   6  10        8.24      -10.28     10.33 o 
   3   6  10        8.39       26.10     15.76 o 
  -6   7  10        0.85       -9.63     11.48 o 
  -5   7  10       46.02       51.50     14.19 o 
  -4   7  10       12.48       19.13     14.07 o 
  -3   7  10       10.98        7.90     12.79 o 
  -2   7  10       12.73       19.95     12.59 o 
  -1   7  10        4.69       14.56     12.09 o 
   0   7  10       18.19       19.12     10.09 o 
   1   7  10        4.33       -6.29     14.85 o 
  -5   8  10       56.38       78.41     17.15 o 
  -4   8  10        5.22       -0.49     11.52 o 
  -3   8  10       16.13        1.52     13.62 o 
  -2   8  10       23.90       12.30      9.84 o 
  -1   8  10       15.55       31.43     16.04 o 
  -2  -8  11        4.23      -19.75     13.16 o 
  -1  -8  11       15.76      -20.86     14.97 o 
   0  -8  11        1.80       12.79     15.02 o 
   1  -8  11       18.59       33.94     16.37 o 
   2  -8  11      213.29      241.07     23.00 o 
   3  -8  11       65.82       71.17     17.85 o 
   4  -8  11        1.51      -17.98     12.75 o 
  -4  -7  11       31.32       40.03     17.94 o 
  -3  -7  11        4.44       10.04     15.14 o 
  -2  -7  11       88.24      116.21     18.39 o 
  -1  -7  11       33.37       45.58     16.41 o 
   0  -7  11       13.34        3.00     14.52 o 
   1  -7  11       17.28       -1.19     12.83 o 
   2  -7  11       32.48       41.43     15.76 o 
   3  -7  11       16.05        4.94     11.68 o 
   4  -7  11       15.02       -7.45     12.30 o 
   5  -7  11       61.83       43.81     16.29 o 
  -5  -6  11       37.30       36.94     17.28 o 
  -4  -6  11        0.03       -3.50     13.95 o 
  -3  -6  11       35.07       19.01     13.74 o 
  -2  -6  11       86.03      119.92     18.84 o 
  -1  -6  11       12.56        1.73     11.93 o 
   0  -6  11      251.40      237.65     18.80 o 
   1  -6  11      434.19      442.68     23.65 o 
   2  -6  11      193.32      215.64     18.31 o 
   3  -6  11        9.67       27.07     13.08 o 
   4  -6  11       19.75       10.24     12.63 o 
   5  -6  11        5.58       14.40      9.96 o 
   6  -6  11       67.99       46.40     16.91 o 
  -6  -5  11        5.93       15.63     16.50 o 
  -5  -5  11       14.15       18.22     15.51 o 
  -4  -5  11        1.18       -5.31     12.14 o 
  -3  -5  11       33.01       49.65     16.37 o 
  -2  -5  11      373.48      367.44     22.58 o 
  -1  -5  11       73.80       76.31     13.66 o 
   0  -5  11       46.63       45.87     13.74 o 
   1  -5  11       11.29        9.71     10.94 o 
   2  -5  11        7.97        3.03      6.77 o 
   3  -5  11     1041.91      964.49     22.24 o 
   4  -5  11       99.12       88.23     17.48 o 
   5  -5  11      148.41      181.79     20.32 o 
   6  -5  11       71.47       79.40     18.10 o 
  -7  -4  11       37.95       31.02     16.54 o 
  -6  -4  11        0.23      -12.42     14.85 o 
  -5  -4  11       19.59        2.18     13.37 o 
  -4  -4  11        2.42       -0.82     12.05 o 
  -3  -4  11       36.04       39.57     12.71 o 
  -2  -4  11      227.29      245.02     19.13 o 
  -1  -4  11      186.89      182.65     17.32 o 
   0  -4  11       69.39       89.87      8.61 o 
   1  -4  11      126.11      156.12     13.02 o 
   2  -4  11        0.48       -7.16      7.73 o 
   3  -4  11       87.24      102.85     19.70 o 
   4  -4  11       15.77        4.62      7.10 o 
   5  -4  11       71.42       70.63     15.39 o 
   6  -4  11      237.36      251.97     24.07 o 
  -7  -3  11       15.72       25.59     17.20 o 
  -6  -3  11      111.76      111.48     19.95 o 
  -5  -3  11      133.36      185.90     20.98 o 
  -4  -3  11       13.34       24.89     13.41 o 
  -3  -3  11      330.15      335.05     13.60 o 
  -2  -3  11      262.49      259.53     11.46 o 
  -1  -3  11       81.19      100.40      8.80 o 
   0  -3  11      253.99      263.81     10.89 o 
   1  -3  11      546.51      535.01     15.15 o 
   2  -3  11      801.54      785.11     18.65 o 
   3  -3  11       48.35       39.98      7.94 o 
   4  -3  11      177.94      187.01     18.88 o 
   5  -3  11       65.74       66.31     16.83 o 
   6  -3  11       53.32       63.85     17.20 o 
   7  -3  11        1.14       -5.51     14.64 o 
  -8  -2  11        0.17       -3.91     15.22 o 
  -7  -2  11        0.45        1.56     14.48 o 
  -6  -2  11       32.84       40.79      9.61 o 
  -5  -2  11       10.70       29.77      8.67 o 
  -4  -2  11        2.21        8.32      7.58 o 
  -3  -2  11      313.85      301.39     21.27 o 
  -2  -2  11     1150.79     1131.28     22.38 o 
  -1  -2  11      263.64      271.28     11.93 o 
   0  -2  11       93.22       99.99     23.24 o 
   1  -2  11      420.81      401.82     12.77 o 
   2  -2  11       76.31       71.28     12.69 o 
   3  -2  11      463.67      463.37     23.12 o 
   4  -2  11       68.22       85.03     15.34 o 
   5  -2  11      107.97      107.90     17.65 o 
   6  -2  11      315.56      341.03     24.39 o 
   7  -2  11        0.51       -4.20     17.07 o 
  -8  -1  11        1.11        5.68     16.17 o 
  -7  -1  11      117.03      126.50     20.03 o 
  -6  -1  11        9.76       -2.47     12.79 o 
  -5  -1  11       70.51       76.69     16.02 o 
  -4  -1  11      111.41      123.43     13.16 o 
  -3  -1  11      104.82      130.09      9.83 o 
  -2  -1  11      183.11      165.90     10.12 o 
  -1  -1  11      211.56      207.23     10.15 o 
   0  -1  11      125.70      118.54      8.33 o 
   1  -1  11      614.60      592.29     14.52 o 
   2  -1  11      356.74      348.93     20.45 o 
   3  -1  11        9.82        7.53     10.74 o 
   4  -1  11       20.27       25.96     13.00 o 
   5  -1  11       65.54       66.07     17.15 o 
   6  -1  11       88.22       76.97     18.43 o 
  -8   0  11        8.11       11.64     15.80 o 
  -7   0  11      142.19      145.71     19.38 o 
  -6   0  11       98.19       71.46     16.41 o 
  -5   0  11       67.43       89.46     11.83 o 
  -4   0  11      101.96       91.79     21.27 o 
  -3   0  11     1062.84     1044.89     22.06 o 
  -2   0  11     1273.32     1300.60     44.12 o 
  -1   0  11       51.72       64.50      7.32 o 
   0   0  11      151.22      143.20     14.27 o 
   1   0  11      474.58      428.16     21.02 o 
   2   0  11      478.40      424.13     21.60 o 
   3   0  11       13.78       20.12     11.93 o 
   4   0  11       88.80      121.89     18.47 o 
   5   0  11       63.28       85.98     17.40 o 
   6   0  11       12.55        8.19     14.40 o 
  -8   1  11        5.83      -12.09     13.45 o 
  -7   1  11      193.94      260.32     23.86 o 
  -6   1  11       30.35       43.44     15.39 o 
  -5   1  11      235.84      237.14     12.56 o 
  -4   1  11      338.57      316.85     13.67 o 
  -3   1  11      201.53      204.79     10.87 o 
  -2   1  11     1602.81     1569.89     27.03 o 
  -1   1  11      515.52      483.41     21.47 o 
   0   1  11        4.91      -11.07      8.27 o 
   1   1  11      467.20      490.44     22.95 o 
   2   1  11       16.73       18.02     10.33 o 
   3   1  11      207.68      231.89     21.27 o 
   4   1  11        1.23      -13.86     11.85 o 
   5   1  11       84.10      105.35     20.77 o 
   6   1  11       90.20       90.79     19.29 o 
  -8   2  11       17.14        4.15     15.92 o 
  -7   2  11       11.71      -16.04     12.71 o 
  -6   2  11      132.65      139.70     16.95 o 
  -5   2  11        2.54       -7.26      7.03 o 
  -4   2  11      470.21      486.29     15.79 o 
  -3   2  11      106.70      111.29     17.89 o 
  -2   2  11      508.01      471.68     14.06 o 
  -1   2  11      447.92      441.49     20.94 o 
   0   2  11      107.37      111.73     15.22 o 
   1   2  11      460.83      412.32     21.72 o 
   2   2  11        5.16       15.47     12.30 o 
   3   2  11        5.66        8.27     12.88 o 
   4   2  11        5.40      -12.09     12.92 o 
   5   2  11        0.82       -4.57     14.03 o 
  -8   3  11       35.89       14.52     15.92 o 
  -7   3  11       49.90       45.09     15.96 o 
  -6   3  11       19.96        2.88     12.71 o 
  -5   3  11       20.47        9.57      7.90 o 
  -4   3  11       42.71       27.40     10.39 o 
  -3   3  11     1822.95     1768.28     30.18 o 
  -2   3  11      483.25      479.83     23.37 o 
  -1   3  11        0.94       -3.62     10.94 o 
   0   3  11       49.64       44.68     12.05 o 
   1   3  11       80.77       59.81     14.27 o 
   2   3  11      404.11      392.91     23.24 o 
   3   3  11        4.26       22.79     13.58 o 
   4   3  11      176.15      185.54     15.57 o 
   5   3  11        3.14      -21.84     14.56 o 
  -8   4  11        8.30       10.61     13.95 o 
  -7   4  11       88.63       95.69     17.40 o 
  -6   4  11      140.63      135.29     12.33 o 
  -5   4  11        4.36        7.08      7.85 o 
  -4   4  11        7.71       10.86     10.94 o 
  -3   4  11       83.27       67.59     14.23 o 
  -2   4  11      102.91      100.33     15.67 o 
  -1   4  11      625.58      550.13     24.27 o 
   0   4  11       29.17       21.43     12.63 o 
   1   4  11        1.31       -5.80     10.49 o 
   2   4  11       13.93        5.43     12.26 o 
   3   4  11       26.56       11.40      9.71 o 
   4   4  11       66.36       77.83     18.90 o 
  -7   5  11        3.28       13.53     14.40 o 
  -6   5  11       63.03       64.61     10.66 o 
  -5   5  11        6.35      -15.67     10.45 o 
  -4   5  11      178.36      179.81     17.28 o 
  -3   5  11       31.80       26.95     12.46 o 
  -2   5  11        0.07       -8.27     10.78 o 
  -1   5  11        5.01        8.31     11.19 o 
   0   5  11        7.65       23.49     11.85 o 
   1   5  11        0.68       -1.23     11.15 o 
   2   5  11       22.14       30.08      9.98 o 
   3   5  11      119.07      138.54     14.82 o 
  -7   6  11       34.44       35.16     10.78 o 
  -6   6  11       12.33        1.73     12.96 o 
  -5   6  11        8.52       -2.18     12.79 o 
  -4   6  11       30.26       26.49     13.29 o 
  -3   6  11       46.70       54.14     15.10 o 
  -2   6  11       57.12       57.92     13.95 o 
  -1   6  11        0.70      -14.19     11.97 o 
   0   6  11       27.40       26.90     12.38 o 
   1   6  11        1.01       -9.96      9.31 o 
   2   6  11        0.62       -3.03      9.52 o 
  -5   7  11        4.67       10.00     12.67 o 
  -4   7  11       15.54       11.56     13.78 o 
  -3   7  11        4.97        1.28     12.30 o 
  -2   7  11        2.70       -2.96     12.75 o 
  -1   7  11        0.44       -0.45     13.74 o 
   0   7  11        7.83        8.23     10.28 o 
  -1  -8  12        3.78        4.07     14.97 o 
   0  -8  12      135.69      140.03     20.49 o 
   1  -8  12        6.74        7.86     15.80 o 
   2  -8  12       12.85       32.87     16.78 o 
   3  -8  12        7.69      -15.47     14.40 o 
  -3  -7  12       27.25        3.46     14.03 o 
  -2  -7  12        0.19        9.17     13.86 o 
  -1  -7  12       17.08       50.64     17.15 o 
   0  -7  12        5.01       -5.68     13.70 o 
   1  -7  12      131.91      134.44     18.92 o 
   2  -7  12       10.59      -10.74     11.60 o 
   3  -7  12      229.17      260.32     23.78 o 
   4  -7  12       81.23       95.85     18.39 o 
  -4  -6  12        0.85       -7.20     14.85 o 
  -3  -6  12       21.85       34.43     16.37 o 
  -2  -6  12       11.80      -12.96     13.99 o 
  -1  -6  12      257.98      261.26     19.91 o 
   0  -6  12        1.97      -11.23     11.68 o 
   1  -6  12        1.86      -10.78     10.16 o 
   2  -6  12        3.38       10.41     12.75 o 
   3  -6  12        2.33        2.51     11.85 o 
   4  -6  12      175.93      209.76     20.77 o 
  -5  -5  12      102.90       98.98     18.06 o 
  -4  -5  12       70.49       60.47     16.91 o 
  -3  -5  12        0.54       -6.79     13.78 o 
  -2  -5  12       63.82       66.60     15.96 o 
  -1  -5  12        6.88        0.53     11.93 o 
   0  -5  12      627.50      628.91     26.57 o 
   1  -5  12       56.57       46.12     13.16 o 
   2  -5  12      220.66      212.72     17.32 o 
   3  -5  12       26.56       18.29      9.93 o 
   4  -5  12        4.04       12.68      9.21 o 
   5  -5  12       12.37        0.29     14.15 o 
  -6  -4  12        3.49        7.32     16.29 o 
  -5  -4  12       38.69       37.68     17.15 o 
  -4  -4  12      134.18      131.23     19.75 o 
  -3  -4  12      427.95      424.01     23.57 o 
  -2  -4  12       23.97       29.37     13.00 o 
  -1  -4  12      178.31      184.13     16.91 o 
   0  -4  12        3.99        3.58      6.92 o 
   1  -4  12       59.58       91.99      9.90 o 
   2  -4  12      129.94      127.98     15.92 o 
   3  -4  12      421.60      468.06     15.70 o 
   4  -4  12      287.65      277.97     21.72 o 
   5  -4  12       13.94       13.49     13.70 o 
   6  -4  12       28.83       15.80     15.51 o 
  -7  -3  12        0.31      -18.14     13.82 o 
  -6  -3  12        4.51        7.94     15.34 o 
  -5  -3  12       41.57       45.42     14.97 o 
  -4  -3  12        2.70       16.41     13.82 o 
  -3  -3  12       18.72        5.14      7.62 o 
  -2  -3  12      109.99      115.07     10.31 o 
  -1  -3  12      362.21      382.83     13.38 o 
   0  -3  12      327.75      320.13     19.75 o 
   1  -3  12       15.06       12.76     13.06 o 
   2  -3  12      182.16      206.60     12.75 o 
   3  -3  12      168.82      187.01     19.46 o 
   4  -3  12        8.19       14.73     14.52 o 
   5  -3  12       42.27       44.02     16.46 o 
   6  -3  12       64.96       78.70     18.35 o 
  -7  -2  12        1.28       10.00     15.59 o 
  -6  -2  12        3.01       -5.92     13.37 o 
  -5  -2  12      246.96      234.29     14.48 o 
  -4  -2  12      520.10      538.27     44.80 o 
  -3  -2  12      222.98      218.50     12.21 o 
  -2  -2  12       15.92       17.66      7.20 o 
  -1  -2  12       31.06       20.57      7.18 o 
   0  -2  12      980.04      938.36     19.96 o 
   1  -2  12       38.69       43.98      7.12 o 
   2  -2  12       96.89       91.78     14.48 o 
   3  -2  12      474.37      533.43     26.90 o 
   4  -2  12        6.08        7.12     12.96 o 
   5  -2  12      211.87      200.67     22.95 o 
   6  -2  12       93.36       91.28     21.06 o 
  -8  -1  12       58.63       64.22     18.72 o 
  -7  -1  12        1.95       10.65     14.73 o 
  -6  -1  12        7.83       -0.61      8.74 o 
  -5  -1  12        0.01        5.29     11.15 o 
  -4  -1  12      190.96      189.65     11.64 o 
  -3  -1  12      363.88      365.87     26.66 o 
  -2  -1  12       23.16       20.81      7.31 o 
  -1  -1  12       87.54      105.52      9.04 o 
   0  -1  12      180.13      183.05      9.83 o 
   1  -1  12      175.88      197.50     18.43 o 
   2  -1  12       11.26       -0.04     10.20 o 
   3  -1  12       70.01       81.78     16.58 o 
   4  -1  12       51.76       54.18     14.64 o 
   5  -1  12       17.52        3.91     15.26 o 
   6  -1  12       49.97       63.23     18.06 o 
  -8   0  12       28.77       21.93     16.62 o 
  -7   0  12        3.63       14.40     14.40 o 
  -6   0  12       31.21       30.05     10.31 o 
  -5   0  12      423.23      433.53     16.55 o 
  -4   0  12        1.25       -3.18      7.18 o 
  -3   0  12       21.71       17.72      7.66 o 
  -2   0  12       99.94      105.99      9.73 o 
  -1   0  12      675.77      666.83     16.46 o 
   0   0  12      510.79      485.09     23.20 o 
   1   0  12       49.28       37.44     12.01 o 
   2   0  12      173.37      180.92     17.11 o 
   3   0  12       27.69       59.81     14.27 o 
   4   0  12       25.93       17.77     14.03 o 
   5   0  12        1.65      -19.93     13.29 o 
   6   0  12       49.22       46.32     17.98 o 
  -8   1  12       16.55        9.54     14.97 o 
  -7   1  12       23.41       21.19     14.36 o 
  -6   1  12        1.06        4.07     13.51 o 
  -5   1  12      128.93      131.55     12.02 o 
  -4   1  12      435.28      430.33     15.72 o 
  -3   1  12       47.75       43.69      8.60 o 
  -2   1  12        8.39        3.85      6.34 o 
  -1   1  12       35.45       27.03     11.07 o 
   0   1  12       17.38       21.06     10.94 o 
   1   1  12      135.12      151.39     17.40 o 
   2   1  12       87.79       95.07     15.39 o 
   3   1  12      269.46      281.87     23.00 o 
   4   1  12       11.77       -3.13     12.71 o 
   5   1  12       14.17      -14.23     14.15 o 
  -8   2  12      101.75       99.80     20.57 o 
  -7   2  12        0.65        9.71     15.92 o 
  -6   2  12        3.69       15.11     10.12 o 
  -5   2  12       31.08       32.08      8.98 o 
  -4   2  12        4.99        0.60      7.18 o 
  -3   2  12      286.45      245.17     17.32 o 
  -2   2  12       17.33       22.05     11.15 o 
  -1   2  12      163.20      182.94     17.57 o 
   0   2  12        3.57        4.36     10.33 o 
   1   2  12      108.84      105.68     15.80 o 
   2   2  12        2.89        4.61     11.48 o 
   3   2  12        2.14        9.26     13.62 o 
   4   2  12       12.27       11.52     15.96 o 
   5   2  12       26.88       -8.02     13.41 o 
  -8   3  12        1.98       -8.23     16.04 o 
  -7   3  12       27.85       -4.69     14.81 o 
  -6   3  12       12.87       34.75     10.28 o 
  -5   3  12      203.30      207.52     13.39 o 
  -4   3  12        8.36       -1.66     14.15 o 
  -3   3  12       34.36       33.03     11.68 o 
  -2   3  12      149.59      174.59     17.57 o 
  -1   3  12       35.05       47.35     12.92 o 
   0   3  12       10.78       11.77     11.52 o 
   1   3  12        4.65        0.70     10.82 o 
   2   3  12      206.17      223.87     20.45 o 
   3   3  12       23.07       -7.90     15.80 o 
   4   3  12        5.03       11.62     16.13 o 
  -7   4  12        0.57       -6.41      9.44 o 
  -6   4  12        0.22       -3.19      8.77 o 
  -5   4  12        2.53       16.29     13.58 o 
  -4   4  12       42.95       39.08     14.36 o 
  -3   4  12       22.89       28.55     13.78 o 
  -2   4  12      228.03      249.79     18.68 o 
  -1   4  12        6.30       -2.02     12.38 o 
   0   4  12        1.31       -9.01     10.86 o 
   1   4  12       16.14       13.78     13.58 o 
   2   4  12       78.09       78.37     17.48 o 
   3   4  12       21.48       14.67     10.38 o 
  -7   5  12        0.03        2.06     10.25 o 
  -6   5  12       26.68       36.69     15.67 o 
  -5   5  12       45.07       38.55     15.22 o 
  -4   5  12       15.38        6.50     11.56 o 
  -3   5  12        2.80       13.29     13.16 o 
  -2   5  12        0.32       -5.47     12.26 o 
  -1   5  12        4.15       -1.97     12.09 o 
   0   5  12       23.56        8.52     11.52 o 
   1   5  12       95.91      109.18     18.43 o 
   2   5  12        0.41       -3.68     14.46 o 
  -6   6  12        3.72       -9.87     13.82 o 
  -5   6  12       32.24       54.38     16.00 o 
  -4   6  12        0.66        0.91     11.93 o 
  -3   6  12       32.16       65.29     15.30 o 
  -2   6  12       15.31       13.70     13.21 o 
  -1   6  12        7.37       20.90     14.48 o 
   0   6  12       34.68       26.57     14.89 o 
   1   6  12        3.52      -15.56     10.37 o 
  -4   7  12        1.37       -4.94     13.04 o 
  -3   7  12       12.67       -1.19     13.21 o 
  -2   7  12       32.50       31.14     15.47 o 
  -1   7  12       37.40       32.42     15.63 o 
  -2  -7  13       12.93       -1.69     14.81 o 
  -1  -7  13      100.89      129.83     21.06 o 
   0  -7  13       11.79        8.56     15.63 o 
   1  -7  13       30.45       18.68     13.99 o 
   2  -7  13       23.89        1.89     13.99 o 
   3  -7  13        6.39       16.41     13.45 o 
  -4  -6  13        2.09      -12.63     15.63 o 
  -3  -6  13        2.15      -13.29     13.74 o 
  -2  -6  13        0.75        9.42     13.53 o 
  -1  -6  13        8.37       -7.36     13.53 o 
   0  -6  13        0.27       -2.55     12.79 o 
   1  -6  13      113.55      132.50     18.55 o 
   2  -6  13       69.88       81.66     15.51 o 
   3  -6  13        1.46      -18.08     12.05 o 
  -5  -5  13       34.18       36.28     17.85 o 
  -4  -5  13       10.61        7.20     13.70 o 
  -3  -5  13      179.92      229.47     21.72 o 
  -2  -5  13      310.80      319.89     22.91 o 
  -1  -5  13        3.81        2.92     12.30 o 
   0  -5  13        8.98       26.37     13.16 o 
   1  -5  13       99.22       97.50     15.84 o 
   2  -5  13      155.31      165.17     18.06 o 
   3  -5  13       48.19       26.69     18.94 o 
   4  -5  13       55.19       58.66     16.58 o 
   5  -5  13      221.01      279.78     26.66 o 
  -6  -4  13       74.94       61.99     17.98 o 
  -5  -4  13       33.38       35.42     16.13 o 
  -4  -4  13       57.72       61.50     15.67 o 
  -3  -4  13       40.18       18.27     14.69 o 
  -2  -4  13        2.02      -15.92     10.61 o 
  -1  -4  13      182.84      213.79     19.46 o 
   0  -4  13      101.88      113.62     15.51 o 
   1  -4  13      124.97      158.68     11.80 o 
   2  -4  13       23.66       24.68     12.67 o 
   3  -4  13        8.06       14.03     12.96 o 
   4  -4  13       51.57       38.38     14.81 o 
   5  -4  13       78.87      108.48     20.45 o 
  -6  -3  13        0.49       -4.65     15.67 o 
  -5  -3  13       33.79       34.56     16.83 o 
  -4  -3  13        1.63       -5.68     13.53 o 
  -3  -3  13      229.35      234.44     19.29 o 
  -2  -3  13        0.30       -5.47      7.30 o 
  -1  -3  13        9.19        9.44      7.50 o 
   0  -3  13       17.64       18.45      7.39 o 
   1  -3  13       70.47      105.45     22.44 o 
   2  -3  13      118.96      154.84     18.80 o 
   3  -3  13       23.34       27.44     13.41 o 
   4  -3  13      246.33      252.17     22.95 o 
   5  -3  13       20.18        7.53     16.21 o 
  -7  -2  13      115.58      119.83     20.65 o 
  -6  -2  13       20.74        9.42     16.04 o 
  -5  -2  13        7.87        7.21      9.15 o 
  -4  -2  13        6.96       13.91      8.26 o 
  -3  -2  13        4.60       -5.58      7.37 o 
  -2  -2  13      292.82      307.80     13.51 o 
  -1  -2  13       62.39       57.95      8.07 o 
   0  -2  13      440.30      407.71     20.40 o 
   1  -2  13       97.09      138.10     16.21 o 
   2  -2  13       42.13       28.51     13.66 o 
   3  -2  13        3.01       -1.77     12.51 o 
   4  -2  13        6.33       16.54     14.07 o 
   5  -2  13      198.79      167.31     22.87 o 
  -7  -1  13        6.14       -6.48     10.49 o 
  -6  -1  13       68.16       64.96     17.36 o 
  -5  -1  13       68.94       59.60     11.00 o 
  -4  -1  13      101.11      108.14     11.16 o 
  -3  -1  13       14.92        6.47      8.01 o 
  -2  -1  13       45.41       52.41      8.48 o 
  -1  -1  13       20.80       25.27      8.02 o 
   0  -1  13        8.60       15.76     10.57 o 
   1  -1  13      264.53      280.52     19.46 o 
   2  -1  13      141.41      180.02     19.99 o 
   3  -1  13      370.80      355.96     24.76 o 
   4  -1  13       72.27       68.95     16.87 o 
   5  -1  13        6.07        7.73     16.41 o 
  -7   0  13        0.18       -0.71     10.19 o 
  -6   0  13        0.53       -3.88      9.45 o 
  -5   0  13       43.51       35.80     13.60 o 
  -4   0  13       32.06       20.11      8.69 o 
  -3   0  13      116.00      155.08     18.66 o 
  -2   0  13       16.74       14.32      6.92 o 
  -1   0  13      362.76      339.39     20.32 o 
   0   0  13       39.21       33.24     12.34 o 
   1   0  13       35.63       33.12     12.67 o 
   2   0  13        4.99        0.70     11.56 o 
   3   0  13       13.79       16.41     13.74 o 
   4   0  13      203.64      244.56     24.93 o 
   5   0  13       70.35       52.04     20.03 o 
  -7   1  13       30.04       21.37     12.71 o 
  -6   1  13      106.24      101.24     17.07 o 
  -5   1  13      144.75      128.19     12.29 o 
  -4   1  13       49.41       52.71      9.68 o 
  -3   1  13        2.38       -9.64      7.28 o 
  -2   1  13       24.89       27.15     11.77 o 
  -1   1  13        0.96      -15.10     10.57 o 
   0   1  13      403.96      404.26     23.24 o 
   1   1  13      424.49      430.63     24.81 o 
   2   1  13       68.33       40.11     14.07 o 
   3   1  13       24.17        1.44     15.80 o 
   4   1  13        7.12        8.02     15.18 o 
   5   1  13       49.23       46.36     16.78 o 
  -7   2  13        2.18       -6.40     24.07 o 
  -6   2  13        1.10      -13.76      9.17 o 
  -5   2  13       42.98       36.53     10.35 o 
  -4   2  13        7.99       16.48      8.50 o 
  -3   2  13      361.98      341.44     21.60 o 
  -2   2  13       42.75       37.48     13.53 o 
  -1   2  13       16.69        5.18     11.93 o 
   0   2  13       17.00        9.67     11.44 o 
   1   2  13       25.79       24.44     13.33 o 
   2   2  13       21.78       22.95     14.56 o 
   3   2  13       51.72       36.00     16.58 o 
   4   2  13       83.81      103.38     21.76 o 
  -7   3  13        6.44       -1.13     10.37 o 
  -6   3  13        3.14       -8.44      9.16 o 
  -5   3  13       12.46       14.75      9.44 o 
  -4   3  13       52.07       40.81     14.15 o 
  -3   3  13      115.68      162.95     19.33 o 
  -2   3  13       99.62       72.81     14.77 o 
  -1   3  13       16.41       30.61     13.95 o 
   0   3  13      410.82      389.66     22.83 o 
   1   3  13       90.57       68.49     15.92 o 
   2   3  13       10.34        3.17     14.44 o 
   3   3  13       37.09       19.62     17.15 o 
  -7   4  13       11.32        3.36     10.24 o 
  -6   4  13        2.69       -7.65     12.63 o 
  -5   4  13        6.27      -11.60     12.71 o 
  -4   4  13      153.42      189.32     20.45 o 
  -3   4  13       59.29       35.42     13.04 o 
  -2   4  13       46.76       41.18     14.11 o 
  -1   4  13       16.15       15.59     13.04 o 
   0   4  13       68.64       85.15     17.44 o 
   1   4  13       37.61       33.40     14.73 o 
   2   4  13       16.84       12.34     14.48 o 
  -6   5  13        2.84       -5.64     14.15 o 
  -5   5  13       36.63       33.44     15.30 o 
  -4   5  13       79.48       91.04     16.46 o 
  -3   5  13       33.96       10.24     13.08 o 
  -2   5  13        1.33      -16.04     10.70 o 
  -1   5  13       37.41       44.72     14.15 o 
   0   5  13        1.73       12.26     14.19 o 
   1   5  13       18.99       24.60     13.90 o 
  -5   6  13       31.38       53.07     16.29 o 
  -4   6  13        1.70        0.12     14.77 o 
  -3   6  13        6.91       26.78     14.27 o 
  -2   6  13        1.01       12.55     14.56 o 
  -1   6  13       21.87       17.48     13.21 o 
   0  -7  14        2.79      -21.27     15.10 o 
   1  -7  14       21.38       15.96     15.67 o 
  -3  -6  14        7.68       22.01     15.76 o 
  -2  -6  14        0.22       -4.85     13.25 o 
  -1  -6  14       98.50      110.13     19.75 o 
   0  -6  14        3.09       -5.76     13.25 o 
   1  -6  14        8.96       -0.95     13.21 o 
   2  -6  14      137.12      131.06     18.88 o 
  -4  -5  14        1.10       -5.43     16.17 o 
  -3  -5  14        0.44       -5.43     14.19 o 
  -2  -5  14        4.23      -13.41     13.95 o 
  -1  -5  14       10.62      -10.70     12.75 o 
   0  -5  14       44.61       79.35     16.66 o 
   1  -5  14       71.26       69.23     15.06 o 
   2  -5  14      147.67      211.57     19.66 o 
   4  -5  14        6.35       -1.60     15.80 o 
  -5  -4  14        3.34       -4.32     16.00 o 
  -4  -4  14       44.30       59.94     17.89 o 
  -3  -4  14       11.59        6.99     14.23 o 
  -2  -4  14      107.79      118.11     16.78 o 
  -1  -4  14      144.69      193.10     18.64 o 
   0  -4  14        0.88       11.97     11.52 o 
   1  -4  14      162.23      203.15     13.33 o 
   2  -4  14        7.86       -7.45     12.42 o 
   3  -4  14      236.78      239.38     23.78 o 
   4  -4  14       78.23       84.17     17.85 o 
  -6  -3  14        0.36        0.53     15.71 o 
  -5  -3  14       21.02       18.72     16.99 o 
  -4  -3  14       29.90       44.14     14.56 o 
  -3  -3  14       18.99       18.47     13.66 o 
  -2  -3  14        3.61        5.41      8.09 o 
  -1  -3  14       77.57       76.89      9.92 o 
   0  -3  14       50.00       50.02      9.44 o 
   1  -3  14       39.51       40.03     14.19 o 
   2  -3  14      270.21      256.95     20.45 o 
   3  -3  14       56.90       74.46     17.77 o 
   4  -3  14        5.47       -7.20     14.03 o 
  -6  -2  14        9.14       24.72     14.89 o 
  -5  -2  14        2.02      -15.06     13.86 o 
  -4  -2  14       11.66        3.29     11.13 o 
  -3  -2  14      118.71      114.13     11.16 o 
  -2  -2  14      332.24      344.12     14.68 o 
  -1  -2  14      101.95       90.42     25.98 o 
   0  -2  14       17.38       31.31     11.89 o 
   1  -2  14        7.80       -4.03     12.75 o 
   2  -2  14      371.66      353.54     23.24 o 
   3  -2  14      286.21      270.15     21.84 o 
   4  -2  14       35.86       23.82     15.67 o 
  -6  -1  14       40.01       45.00     14.87 o 
  -5  -1  14       12.68       18.22      9.43 o 
  -4  -1  14        1.40       -7.19      8.78 o 
  -3  -1  14       17.51       11.66     10.98 o 
  -2  -1  14       54.17       82.31     19.58 o 
  -1  -1  14      481.28      473.21     23.65 o 
   0  -1  14        0.42        8.68     10.82 o 
   1  -1  14      262.27      257.52     21.39 o 
   2  -1  14        0.87        9.67     14.52 o 
   3  -1  14        9.19       14.27     14.52 o 
   4  -1  14       97.33      131.97     20.77 o 
  -7   0  14        3.79      -16.00     10.67 o 
  -6   0  14       52.18       41.41     12.00 o 
  -5   0  14       85.79      109.23     19.85 o 
  -4   0  14        2.97        2.83      8.76 o 
  -3   0  14      100.11      125.06     11.34 o 
  -2   0  14        0.91       -4.03     11.44 o 
  -1   0  14      130.59      145.22     18.64 o 
   0   0  14       14.88       22.95     12.75 o 
   1   0  14       52.68       48.75     14.60 o 
   2   0  14      408.94      411.17     25.22 o 
   3   0  14       16.82      -16.33     15.02 o 
   4   0  14        0.94        8.72     16.21 o 
  -7   1  14        0.22       -6.38     10.58 o 
  -6   1  14        2.01        0.32      9.83 o 
  -5   1  14        7.54       -5.43     10.76 o 
  -4   1  14        0.86        1.20      8.73 o 
  -3   1  14      127.34      103.83     16.25 o 
  -2   1  14      231.73      244.69     19.58 o 
  -1   1  14       41.73       33.49     13.49 o 
   0   1  14      133.73      146.41     17.89 o 
   1   1  14       20.20       31.18     13.49 o 
   2   1  14      100.22      109.51     17.94 o 
   3   1  14       91.57      133.70     21.47 o 
   4   1  14        1.86        5.47     15.22 o 
  -7   2  14       10.89        7.34     10.64 o 
  -6   2  14       90.85      110.44     13.09 o 
  -5   2  14       58.79       70.99     17.05 o 
  -4   2  14       42.53       29.21     13.25 o 
  -3   2  14       14.25       13.00     13.74 o 
  -2   2  14       94.00      116.42     16.91 o 
  -1   2  14      155.28      166.73     20.40 o 
   0   2  14       15.83        8.80     14.32 o 
   1   2  14      141.83      162.33     20.08 o 
   2   2  14       57.93       59.61     16.17 o 
   3   2  14        2.78      -14.81     16.66 o 
  -6   3  14       24.50       17.03     14.03 o 
  -5   3  14       20.56       31.68     15.34 o 
  -4   3  14       73.16       73.64     16.74 o 
  -3   3  14      130.21      141.76     18.55 o 
  -2   3  14      106.24      115.88     17.07 o 
  -1   3  14       21.93       15.43     14.11 o 
   0   3  14       11.45       12.46     13.33 o 
   1   3  14        0.77       15.47     14.36 o 
   2   3  14       78.18       79.56     18.39 o 
  -6   4  14       30.73       40.23     17.32 o 
  -5   4  14       52.75       46.53     17.73 o 
  -4   4  14       11.72       -6.75     11.97 o 
  -3   4  14       58.10       83.18     16.83 o 
  -2   4  14       22.73       41.30     15.34 o 
  -1   4  14       42.39       24.23     14.15 o 
   0   4  14      105.94       91.74     17.07 o 
   1   4  14       10.42       25.34     15.34 o 
  -5   5  14       42.49       28.96     15.59 o 
  -4   5  14       12.29        7.78     14.36 o 
  -3   5  14       46.16       69.85     16.83 o 
  -2   5  14        2.21      -19.56     13.04 o 
  -1   5  14       17.70       -0.62     14.93 o 
   0   5  14       18.29       14.48     13.86 o 
  -1  -6  15       17.96        8.27     16.54 o 
   0  -6  15        1.11        7.98     15.22 o 
   1  -6  15       36.37       33.61     15.84 o 
  -3  -5  15       32.45       19.75     16.37 o 
  -2  -5  15        2.61      -20.55     13.70 o 
  -1  -5  15       16.10       -0.25     13.16 o 
   0  -5  15      134.16      147.11     19.29 o 
   1  -5  15      130.29      154.27     18.43 o 
  -4  -4  15       19.17       46.90     17.61 o 
  -3  -4  15      101.07      101.28     19.62 o 
  -2  -4  15       63.67       67.42     16.50 o 
  -1  -4  15        6.70        3.95     11.93 o 
   0  -4  15       58.04       85.77     15.30 o 
   1  -4  15      144.06      204.95     22.05 o 
   2  -4  15       18.18      -14.44     15.06 o 
   3  -4  15       55.51       43.15     16.74 o 
  -5  -3  15        8.53       11.31     16.78 o 
  -4  -3  15      115.21      113.13     19.75 o 
  -3  -3  15       33.60       23.53     15.02 o 
  -2  -3  15        4.22       -8.39     11.11 o 
  -1  -3  15       94.02      118.42     11.65 o 
   0  -3  15      109.27      110.66     18.10 o 
   1  -3  15       69.48       54.84     16.58 o 
   2  -3  15       19.92       18.80     15.96 o 
   3  -3  15       28.11       28.06     15.63 o 
  -5  -2  15        6.19       -4.48     14.11 o 
  -4  -2  15       41.92       63.40     11.01 o 
  -3  -2  15        5.97      -12.18      8.56 o 
  -2  -2  15       73.31       81.77     10.70 o 
  -1  -2  15       37.82       29.70     12.92 o 
   0  -2  15      254.94      273.61     21.89 o 
   1  -2  15       99.71       88.40     17.85 o 
   2  -2  15        2.66        3.13     14.15 o 
   3  -2  15       45.78       29.95     17.89 o 
  -6  -1  15        7.13        6.05     10.86 o 
  -5  -1  15      112.78      148.89     37.04 o 
  -4  -1  15      109.28      136.38     15.74 o 
  -3  -1  15       74.74       74.04     10.83 o 
  -2  -1  15       52.74       49.45     14.52 o 
  -1  -1  15       53.66       50.35     14.15 o 
   0  -1  15        4.26       12.75     12.75 o 
   1  -1  15      301.16      264.35     21.68 o 
   2  -1  15        5.37        2.18     15.34 o 
   3  -1  15      159.92      150.69     22.75 o 
  -6   0  15       14.54        3.35     11.56 o 
  -5   0  15        7.85       16.02     11.58 o 
  -4   0  15       12.57       -0.61      9.13 o 
  -3   0  15      116.01       84.95     16.87 o 
  -2   0  15        0.51        5.59     13.95 o 
  -1   0  15      189.32      223.91     19.70 o 
   0   0  15      125.43      109.63     17.32 o 
   1   0  15        0.88       -7.03     12.46 o 
   2   0  15       13.98      -12.75     12.46 o 
   3   0  15       10.17       19.17     15.88 o 
  -6   1  15        0.76       -7.70     10.87 o 
  -5   1  15       35.40       42.03     11.51 o 
  -4   1  15       74.71      113.79     18.84 o 
  -3   1  15        1.06       -3.21     13.21 o 
  -2   1  15       49.07       37.72     14.60 o 
  -1   1  15        0.16       -0.37     11.77 o 
   0   1  15      171.79      184.75     20.73 o 
   1   1  15       13.92      -13.04     12.05 o 
   2   1  15       54.01       35.95     16.13 o 
   3   1  15       41.13       48.67     18.55 o 
  -6   2  15        6.23      -10.57     15.51 o 
  -5   2  15        4.75        6.99     15.18 o 
  -4   2  15       57.75       47.23     17.69 o 
  -3   2  15       75.55       68.86     15.88 o 
  -2   2  15       35.15       42.29     15.22 o 
  -1   2  15      135.40      124.32     18.88 o 
   0   2  15       56.53       44.76     14.81 o 
   1   2  15       22.27      -12.38     13.25 o 
   2   2  15        1.87      -15.84     13.58 o 
  -5   3  15       24.00       38.55     16.04 o 
  -4   3  15        1.34      -15.84     12.83 o 
  -3   3  15        1.99      -11.93     12.92 o 
  -2   3  15        0.33       17.81     14.07 o 
  -1   3  15      162.93      168.87     20.24 o 
   0   3  15       39.15       23.49     16.21 o 
   1   3  15        0.78       -4.85     14.11 o 
  -4   4  15      215.66      217.21     24.44 o 
  -3   4  15        0.07       -1.07     13.66 o 
  -2   4  15        4.02       -7.69     15.02 o 
  -1   4  15        2.88      -10.82     15.02 o 
   0   4  15        0.37       -3.09     15.22 o 
  -3  -4  16       31.78       32.21     17.20 o 
  -2  -4  16       60.29       78.53     17.07 o 
  -1  -4  16       68.70       68.37     15.39 o 
  -4  -3  16       19.44        2.18     16.04 o 
  -3  -3  16       79.90       97.08     18.55 o 
  -2  -3  16       10.07        9.30     13.78 o 
  -1  -3  16        5.75      -19.62     13.08 o 
   0  -3  16       54.47       38.38     15.71 o 
   1  -3  16       79.89      103.91     18.35 o 
   2  -3  16      206.60      259.04     25.92 o 
  -4  -2  16        1.60        1.11     14.36 o 
  -3  -2  16      102.62      124.42     24.87 o 
  -2  -2  16       59.46       73.14     16.54 o 
  -1  -2  16        1.54       -9.17     12.05 o 
   0  -2  16       45.65       47.14     15.92 o 
   1  -2  16        0.41       -3.17     14.97 o 
   2  -2  16       35.78       40.52     17.57 o 
  -5  -1  16       38.00       20.97     11.34 o 
  -4  -1  16       12.35       18.97     10.16 o 
  -3  -1  16        7.24        2.84     14.15 o 
  -2  -1  16       46.59       35.50     15.47 o 
  -1  -1  16       93.87       80.34     17.20 o 
   0  -1  16      107.25      102.72     18.47 o 
   1  -1  16      132.72      157.47     20.94 o 
   2  -1  16       97.74       94.66     19.38 o 
  -5   0  16        4.39       32.73     11.18 o 
  -4   0  16        2.71        5.72     14.60 o 
  -3   0  16       82.21       80.92     17.40 o 
  -2   0  16       46.21       16.58     14.89 o 
  -1   0  16        1.06        7.86     12.92 o 
   0   0  16       35.78       20.20     13.99 o 
   1   0  16       79.89       68.16     17.85 o 
   2   0  16       61.05       76.93     20.69 o 
  -5   1  16        3.59       13.95     14.69 o 
  -4   1  16        4.06        8.60     16.33 o 
  -3   1  16       60.99       88.40     17.77 o 
  -2   1  16      123.45      101.32     18.43 o 
  -1   1  16        0.23       -6.54     14.07 o 
   0   1  16       68.78       72.65     18.84 o 
   1   1  16       75.38       88.61     20.90 o 
  -4   2  16        9.16       12.22     14.52 o 
  -3   2  16        4.03        1.93     15.22 o 
  -2   2  16        0.33      -16.54     14.69 o 
  -1   2  16       18.89       42.82     15.26 o 
   0   2  16       60.55       46.16     17.15 o 
  -3   3  16      120.07      144.35     20.69 o 
  -2   3  16        8.29        5.72     15.30 o 
  -1   3  16        4.79       -5.88     15.59 o 
  -2  -2  17       13.14        4.03     13.04 o 
  -1  -2  17        0.98       -7.36     12.96 o 
   0  -2  17       85.25       71.95     17.94 o 
  -3  -1  17        5.71       -8.31     14.52 o 
  -2  -1  17       44.51       30.52     16.62 o 
  -1  -1  17      111.84      111.32     19.95 o 
   0  -1  17       10.90       24.15     15.14 o 
  -3   0  17        2.97        0.86     15.22 o 
  -2   0  17        1.28      -14.40     13.37 o 
  -1   0  17      159.63      154.43     20.86 o 
   0   0  17       70.19       97.13     20.45 o 
  -2   1  17       66.34       64.34     18.14 o 
  -1   1  17        0.42       -5.14     15.10 o 
                                                 
